# Supplementary material for: Premature Senescence and Increased TGFβ Signaling in the Absence of Tgif1
Source: PLoS One. 2012 Apr 13;7(4):e35460. doi: 10.1371/journal.pone.0035460 (PMC3325954; doi:10.1371/journal.pone.0035460)
Supplement: Table S1 — Gene expression array data. WT passage 3 and 5, and Tgif1 null passage 3 MEFs were analyzed on Affymetrix MOE430_2.0 arrays. All probe-sets making a 0.0001 p-value and 0.5 log-fold change cut-off are listed. (XLS) [file pone.0035460.s001.xls]

## Sheet: 0.0001 cut-off
Affy Probe ID	MutP3 vs WtP3	MutP3 vs WtP5	WtP5 vs WtP3	Average Expr.	moderated F statistic	P.Value	BH adj.P.Val	Probe Set ID	Gene Symbol	Gene Title	Pathway	go biological process term	go molecular function term	go cellular component term
1459253_at	1.3971	0.830892	0.566209	4.09012	673.504	5.07e-08	1.84e-06	1459253_at	Arrdc3	Arrestin domain containing 3	---	---	---	cytoplasm
1417626_at	1.85659	1.17027	0.686323	5.17871	265.199	9.11e-07	2.3e-05	1417626_at	Pde4dip	phosphodiesterase 4D interacting protein (myomegalin)	---	---	protein binding	nucleus /// cytoplasm /// Golgi apparatus /// centrosome
1455438_at	1.85934	0.54694	1.3124	4.17062	260.578	9.62e-07	2.4e-05	1455438_at	Pxmp4	peroxisomal membrane protein 4	---	---	---	peroxisome /// peroxisomal membrane /// membrane /// integral to membrane
1437614_x_at	2.40703	1.16085	1.24618	5.24872	161.04	4.23e-06	8.36e-05	1437614_x_at	Zdhhc14	zinc finger, DHHC domain containing 14	---	---	zinc ion binding /// acyltransferase activity /// transferase activity /// metal ion binding	membrane /// integral to membrane
1438619_x_at	1.43536	0.525316	0.910042	6.0964	130.956	7.95e-06	0.000141567	1438619_x_at	Zdhhc14	zinc finger, DHHC domain containing 14	---	---	zinc ion binding /// acyltransferase activity /// transferase activity /// metal ion binding	membrane /// integral to membrane
1438975_x_at	2.19095	0.962728	1.22822	4.95046	79.5141	3.61e-05	0.000482307	1438975_x_at	Zdhhc14	zinc finger, DHHC domain containing 14	---	---	zinc ion binding /// acyltransferase activity /// transferase activity /// metal ion binding	membrane /// integral to membrane
1448875_at	1.30903	0.518672	0.790355	7.97949	401.615	2.52e-07	7.62e-06	1448875_at	Zhx1	zinc fingers and homeoboxes 1	---	transcription /// regulation of transcription, DNA-dependent /// regulation of transcription /// negative regulation of transcription, DNA-dependent /// negative regulation of transcription, DNA-dependent	DNA binding /// transcription factor activity /// protein binding /// zinc ion binding /// transcription regulator activity /// sequence-specific DNA binding /// metal ion binding	intracellular /// nucleus
1427820_at	0.803948	1.37128	-0.567329	5.53712	3337372960	6.33e-29	2.85e-25	1427820_at	---	---	---	---	---	---
1433924_at	0.687926	2.1311	-1.44317	11.3233	3393.02	3.29e-10	1.7e-08	1433924_at	---	---	---	---	---	---
1453275_at	0.940067	1.82289	-0.882824	7.80684	117.201	1.12e-05	0.000186231	1453275_at	2310002L13Rik	RIKEN cDNA 2310002L13 gene	---	---	---	---
1428284_at	0.556919	1.40607	-0.849146	5.81162	164.528	3.96e-06	7.92e-05	1428284_at	8430427H17Rik	RIKEN cDNA 8430427H17 gene	---	---	---	---
1429469_at	0.524455	1.27411	-0.749651	3.70148	1.14076e+07	3.19e-21	3.95e-19	1429469_at	A930013F10Rik	RIKEN cDNA A930013F10 gene	---	---	---	---
1415927_at	2.08974	5.97585	-3.88611	6.7788	46901.2	9.03e-14	6.14e-12	1415927_at	Actc1 /// LOC100048431	actin, alpha, cardiac muscle 1 /// similar to alpha-actin (AA 27-375)	<a target="external" href="http://www.wikipathways.org/index.php/Pathway:Mus_musculus:Smooth_muscle_contraction">Smooth_muscle_contraction</a> /// <a target="external" href="http://www.wikipathways.org/index.php/Pathway:Mus_musculus:Striated_muscle_contraction">Striated_muscle_contraction</a>	apoptosis /// muscle contraction /// actin filament-based movement /// muscle thin filament assembly /// actomyosin structure organization /// response to drug /// response to ethanol /// cardiac myofibril assembly /// cardiac muscle tissue morphogenesis /// heart contraction /// cardiac muscle contraction	nucleotide binding /// protein binding /// ATP binding /// ATPase activity /// myosin binding	soluble fraction /// cytoplasm /// cytoskeleton /// I band /// actomyosin, actin part
1454727_at	0.859049	1.58699	-0.72794	3.8269	4414179033	2.64e-29	2.15e-25	1454727_at	Afap1l1	actin filament associated protein 1-like 1	---	---	protein binding /// protein binding	---
1423893_x_at	0.626506	1.3476	-0.72109	5.92654	109.424	1.37e-05	0.00022173	1423893_x_at	Apbb1	amyloid beta (A4) precursor protein-binding, family B, member 1	---	neuron migration /// double-strand break repair /// double-strand break repair /// transcription /// apoptosis /// response to DNA damage stimulus /// response to DNA damage stimulus /// cell cycle arrest /// axon guidance /// visual learning /// response to iron ion /// chromatin modification /// actin filament-based movement /// extracellular matrix organization /// negative regulation of cell …	beta-amyloid binding /// beta-amyloid binding /// protein binding /// protein binding /// transcription factor binding /// protein complex binding /// histone acetyltransferase binding	nucleus /// nucleus /// cytoplasm /// cytoplasm /// plasma membrane /// membrane /// lamellipodium /// growth cone /// presynaptic membrane /// dendritic spine /// protein complex /// synapse /// postsynaptic membrane /// perinuclear region of cytoplasm
1433919_at	0.6103	1.34386	-0.733557	6.0351	146.978	5.59e-06	0.000105545	1433919_at	Asb4	ankyrin repeat and SOCS box-containing 4	---	intracellular signaling cascade /// modification-dependent protein catabolic process	---	---
1449401_at	1.27646	1.93994	-0.663478	3.36423	480.82	1.44e-07	4.65e-06	1449401_at	C1qc	complement component 1, q subcomponent, C chain	<a target="external" href="http://www.wikipathways.org/index.php/Pathway:Mus_musculus:Complement_Activation_Classical">Complement_Activation_Classical</a>	immune response /// complement activation, classical pathway /// negative regulation of granulocyte differentiation /// innate immune response /// negative regulation of macrophage differentiation	tumor necrosis factor receptor binding	extracellular region /// nucleus /// cytoplasm /// membrane
1420804_s_at	1.61485	2.1989	-0.584047	3.41591	82.0877	3.28e-05	0.00044621	1420804_s_at	Clec4d	C-type lectin domain family 4, member d	---	immune response	receptor activity /// binding /// sugar binding	membrane /// integral to membrane
1416246_a_at	1.82439	2.76156	-0.937178	5.3882	82.6194	3.21e-05	0.000438403	1416246_a_at	Coro1a	coronin, actin binding protein 1A	---	phagolysosome formation /// calcium ion transport /// actin filament organization /// regulation of actin polymerization or depolymerization /// regulation of cell shape /// cell migration /// positive regulation of cell migration /// leukocyte chemotaxis /// regulation of actin filament polymerization /// cell-substrate adhesion /// uropod organization /// response to cytokine stimulus /// posit…	actin binding /// protein binding /// protein C-terminus binding /// cytoskeletal protein binding /// identical protein binding /// protein homodimerization activity /// phosphoinositide 3-kinase binding /// actin filament binding /// actin filament binding	immunological synapse /// phagocytic cup /// cytoplasm /// cytoskeleton /// plasma membrane /// plasma membrane /// cell cortex /// actin cytoskeleton /// membrane /// lamellipodium /// phagocytic vesicle membrane /// cortical actin cytoskeleton /// cell leading edge /// cytoplasmic vesicle /// filamentous actin
1454944_at	0.610225	1.14036	-0.53013	4.76546	477.994	1.47e-07	4.72e-06	1454944_at	Hic2	hypermethylated in cancer 2	---	transcription /// regulation of transcription	nucleic acid binding /// DNA binding /// protein binding /// protein C-terminus binding /// zinc ion binding /// metal ion binding	intracellular /// nucleus /// nucleus
1427394_at	0.562179	2.45744	-1.89526	6.28265	63.1456	7.19e-05	0.000840177	1427394_at	Igf2as	insulin-like growth factor 2, antisense	---	---	---	---
1433885_at	1.12984	2.82993	-1.70009	7.31269	14279072252	6.76e-31	3.05e-26	1433885_at	Iqgap2	IQ motif containing GTPase activating protein 2	---	signal transduction /// small GTPase mediated signal transduction /// regulation of small GTPase mediated signal transduction	GTPase activator activity /// Ras GTPase activator activity /// protein binding /// calmodulin binding	intracellular
1459894_at	1.10183	2.69998	-1.59815	7.58788	8135.39	2.14e-11	1.24e-09	1459894_at	Iqgap2	IQ motif containing GTPase activating protein 2	---	signal transduction /// small GTPase mediated signal transduction /// regulation of small GTPase mediated signal transduction	GTPase activator activity /// Ras GTPase activator activity /// protein binding /// calmodulin binding	intracellular
1456130_at	0.85377	1.48821	-0.634437	8.3031	514.463	1.17e-07	3.87e-06	1456130_at	LOC553091	hypothetical LOC553091	---	---	---	---
1427115_at	2.26218	4.82344	-2.56126	6.02653	1822.05	2.29e-09	1.05e-07	1427115_at	Myh3	myosin, heavy polypeptide 3, skeletal muscle, embryonic	<a target="external" href="http://www.wikipathways.org/index.php/Pathway:Mus_musculus:Striated_muscle_contraction">Striated_muscle_contraction</a>	striated muscle contraction	nucleotide binding /// motor activity /// actin binding /// protein binding /// calmodulin binding /// ATP binding /// actin filament binding	cytoplasm /// striated muscle thick filament /// myosin complex /// myosin complex /// myofibril /// myosin filament /// contractile fiber
1452651_a_at	2.34726	4.29305	-1.94579	5.87471	2124.89	1.42e-09	6.79e-08	1452651_a_at	Myl1	myosin, light polypeptide 1	<a target="external" href="http://www.wikipathways.org/index.php/Pathway:Mus_musculus:G13_Signaling_Pathway">G13_Signaling_Pathway</a> /// <a target="external" href="http://www.wikipathways.org/index.php/Pathway:Mus_musculus:Smooth_muscle_contraction">Smooth_muscle_contraction</a> /// <a target="external" href="http://www.wikipathways.org/index.php/Pathway:Mus_musculus:Striated_muscle_contraction…	cardiac muscle contraction	motor activity /// calcium ion binding	myosin complex /// contractile fiber
1422580_at	1.8713	3.46451	-1.59321	6.80219	1078.24	1.17e-08	4.83e-07	1422580_at	Myl4	myosin, light polypeptide 4	<a target="external" href="http://www.wikipathways.org/index.php/Pathway:Mus_musculus:Smooth_muscle_contraction">Smooth_muscle_contraction</a> /// <a target="external" href="http://www.wikipathways.org/index.php/Pathway:Mus_musculus:Striated_muscle_contraction">Striated_muscle_contraction</a>	regulation of the force of heart contraction /// positive regulation of ATPase activity /// cardiac muscle contraction	motor activity /// actin monomer binding /// calcium ion binding /// actin filament binding	myosin complex /// A band
1448371_at	1.95037	4.32838	-2.37801	6.47238	496.56	1.31e-07	4.26e-06	1448371_at	Mylpf	myosin light chain, phosphorylatable, fast skeletal muscle	---	immune response /// skeletal muscle tissue development	motor activity /// calcium ion binding /// structural constituent of muscle	myosin complex
1419391_at	2.06885	2.89785	-0.828999	3.9934	2633041725	1.33e-28	5.44e-25	1419391_at	Myog	myogenin	---	ossification /// regulation of transcription, DNA-dependent /// multicellular organismal development /// muscle organ development /// muscle organ development /// skeletal muscle tissue development /// skeletal muscle tissue development /// cell differentiation /// regulation of transcription /// positive regulation of transcription from RNA polymerase II promoter /// skeletal muscle fiber develo…	DNA binding /// DNA binding /// transcription factor activity /// RNA polymerase II transcription factor activity, enhancer binding /// transcription activator activity /// transcription regulator activity	nucleus /// nucleus /// nucleus
1444061_at	0.749777	3.70883	-2.95905	6.25758	566.337	8.69e-08	2.98e-06	1444061_at	Prr9	proline rich 9	---	---	---	---
1420940_x_at	2.00391	2.83588	-0.831974	3.92387	262.804	9.37e-07	2.35e-05	1420940_x_at	Rgs5	regulator of G-protein signaling 5	<a target="external" href="http://www.wikipathways.org/index.php/Pathway:Mus_musculus:Calcium_regulation_in_cardiac_cells">Calcium_regulation_in_cardiac_cells</a> /// <a target="external" href="http://www.wikipathways.org/index.php/Pathway:Mus_musculus:Smooth_muscle_contraction">Smooth_muscle_contraction</a>	G-protein coupled receptor protein signaling pathway /// negative regulation of signal transduction	signal transducer activity /// GTPase activator activity	---
1417466_at	1.43398	2.48578	-1.0518	7.39436	79.5005	3.61e-05	0.000482322	1417466_at	Rgs5	regulator of G-protein signaling 5	<a target="external" href="http://www.wikipathways.org/index.php/Pathway:Mus_musculus:Calcium_regulation_in_cardiac_cells">Calcium_regulation_in_cardiac_cells</a> /// <a target="external" href="http://www.wikipathways.org/index.php/Pathway:Mus_musculus:Smooth_muscle_contraction">Smooth_muscle_contraction</a>	G-protein coupled receptor protein signaling pathway /// negative regulation of signal transduction	signal transducer activity /// GTPase activator activity	---
1418105_at	1.06027	1.59597	-0.535701	3.06975	329.961	4.64e-07	1.3e-05	1418105_at	Stmn4	stathmin-like 4	---	intracellular signaling cascade	---	---
1435183_at	0.511391	1.34649	-0.835103	5.49514	62.3083	7.48e-05	0.000864798	1435183_at	Tbkbp1	TBK1 binding protein 1	---	immune response /// innate immune response	---	---
1434400_at	0.689144	1.59003	-0.900884	8.48171	71.6162	4.93e-05	0.000618418	1434400_at	Tgif2	TGFB-induced factor homeobox 2	---	transcription /// regulation of transcription, DNA-dependent /// regulation of transcription /// positive regulation of neuron differentiation /// retina development in camera-type eye	DNA binding /// transcription factor activity /// transcription regulator activity /// sequence-specific DNA binding	nucleus
1418370_at	1.83558	3.43522	-1.59964	6.68867	278.328	7.85e-07	2.02e-05	1418370_at	Tnnc1	troponin C, cardiac/slow skeletal	<a target="external" href="http://www.wikipathways.org/index.php/Pathway:Mus_musculus:Striated_muscle_contraction">Striated_muscle_contraction</a>	diaphragm contraction /// response to metal ion /// regulation of muscle filament sliding speed /// regulation of ATPase activity /// ventricular cardiac muscle morphogenesis /// cardiac muscle contraction	calcium ion binding /// troponin I binding /// troponin T binding /// protein homodimerization activity /// calcium-dependent protein binding /// actin filament binding	troponin complex /// contractile fiber
1450813_a_at	2.76077	4.49874	-1.73797	5.27487	224.147	1.53e-06	3.59e-05	1450813_a_at	Tnni1	troponin I, skeletal, slow 1	<a target="external" href="http://www.wikipathways.org/index.php/Pathway:Mus_musculus:Striated_muscle_contraction">Striated_muscle_contraction</a>	regulation of muscle contraction /// ventricular cardiac muscle morphogenesis	actin binding	troponin complex
1418726_a_at	1.33503	3.6698	-2.33477	7.31613	66.9615	6.03e-05	0.000727659	1418726_a_at	Tnnt2	troponin T2, cardiac	<a target="external" href="http://www.wikipathways.org/index.php/Pathway:Mus_musculus:Striated_muscle_contraction">Striated_muscle_contraction</a>	muscle contraction /// heart development /// regulation of heart contraction /// regulation of heart contraction /// muscle filament sliding /// negative regulation of ATPase activity /// positive regulation of ATPase activity /// sarcomere organization /// response to calcium ion /// atrial cardiac muscle morphogenesis /// ventricular cardiac muscle morphogenesis /// ventricular cardiac muscle m…	actin binding /// structural constituent of cytoskeleton /// tropomyosin binding /// troponin C binding /// troponin I binding	cytoplasm /// troponin complex /// troponin complex /// myofibril /// sarcomere
1419524_at	2.10481	3.16052	-1.05571	3.63726	10345.6	1.01e-11	6.03e-10	1419524_at	Tph1	tryptophan hydroxylase 1	<a target="external" href="http://www.wikipathways.org/index.php/Pathway:Mus_musculus:Biogenic_Amine_Synthesis">Biogenic_Amine_Synthesis</a>	serotonin biosynthetic process from tryptophan /// response to stress /// metabolic process /// aromatic amino acid family metabolic process /// serotonin biosynthetic process /// oxidation reduction /// mammary gland alveolus development	monooxygenase activity /// tryptophan 5-monooxygenase activity /// tryptophan 5-monooxygenase activity /// iron ion binding /// oxidoreductase activity /// amino acid binding /// oxidoreductase activity, acting on paired donors, with incorporation or reduction of molecular oxygen, reduced pteridine as one donor, and incorporation of one atom of oxygen /// metal ion binding	neuron projection
1457908_at	0.535373	0.54042	-0.00504702	2.82789	4180.33	1.71e-10	9.19e-09	1457908_at	---	---	---	---	---	---
1457284_at	0.745379	0.685954	0.0594247	3.53803	3428.18	3.18e-10	1.65e-08	1457284_at	---	---	---	---	---	---
1441971_at	0.766906	0.986859	-0.219953	9.58023	159.185	4.38e-06	8.62e-05	1441971_at	---	---	---	---	---	---
1456857_at	0.730856	0.734588	-0.00373204	7.52292	86.5398	2.79e-05	0.000391938	1456857_at	1500011B03Rik	RIKEN cDNA 1500011B03 gene	<a target="external" href="http://www.wikipathways.org/index.php/Pathway:Mus_musculus:Inflammatory_Response_Pathway">Inflammatory_Response_Pathway</a>	antigen processing and presentation of exogenous peptide antigen via MHC class II	protein binding	---
1455646_at	0.745091	0.734131	0.0109601	5.01156	120.068	1.04e-05	0.000175431	1455646_at	2010004M13Rik	RIKEN cDNA 2010004M13 gene	---	---	---	---
1431364_a_at	0.633949	0.613602	0.0203469	2.51197	139.915	6.5e-06	0.000119881	1431364_a_at	2810047C21Rik1 /// Gm7696	RIKEN cDNA 2810047C21 gene 1 /// predicted gene 7696	---	---	nucleic acid binding /// zinc ion binding	intracellular
1430401_at	1.2206	1.44602	-0.225419	5.41391	80.6551	3.45e-05	0.000466479	1430401_at	3110045C21Rik	RIKEN cDNA 3110045C21 gene	---	---	---	---
1439812_at	0.682008	0.754477	-0.0724682	5.36631	198.694	2.22e-06	4.94e-05	1439812_at	4930402H24Rik	RIKEN cDNA 4930402H24 gene	---	---	---	---
1423071_x_at	0.623959	0.903116	-0.279157	10.9152	245.029	1.16e-06	2.82e-05	1423071_x_at	6720475J19Rik	RIKEN cDNA 6720475J19 gene	---	---	---	---
1423072_at	0.621805	0.814536	-0.192731	8.62129	79.8012	3.57e-05	0.000478104	1423072_at	6720475J19Rik	RIKEN cDNA 6720475J19 gene	---	---	---	---
1437128_a_at	1.55317	1.50699	0.0461793	5.65983	444.473	1.84e-07	5.79e-06	1437128_a_at	A630033E08Rik	RIKEN cDNA A630033E08 gene	---	transcription /// regulation of transcription, DNA-dependent	nucleic acid binding /// zinc ion binding /// metal ion binding	intracellular /// nucleus
1435584_at	0.660539	0.666451	-0.00591212	7.43651	934289	7.9e-18	6.75e-16	1435584_at	A630033H20Rik	RIKEN cDNA A630033H20 gene	---	signal transduction /// G-protein coupled receptor protein signaling pathway	signal transducer activity /// receptor activity /// G-protein coupled receptor activity /// purinergic nucleotide receptor activity, G-protein coupled	plasma membrane /// membrane /// integral to membrane
1457709_a_at	0.995624	1.07311	-0.0774912	4.79575	75.1517	4.27e-05	0.000550433	1457709_a_at	A930005H10Rik	RIKEN cDNA A930005H10 gene	---	---	---	---
1418042_a_at	0.52368	0.982149	-0.458468	7.32836	215.862	1.72e-06	3.96e-05	1418042_a_at	Abcc5	ATP-binding cassette, sub-family C (CFTR/MRP), member 5	---	transport /// response to lipopolysaccharide /// response to insulin stimulus /// transmembrane transport	nucleotide binding /// ATP binding /// ATPase activity /// nucleoside-triphosphatase activity /// ATPase activity, coupled to transmembrane movement of substances	membrane fraction /// membrane fraction /// membrane /// integral to membrane /// perinuclear region of cytoplasm
1441693_at	1.83544	1.84291	-0.00746819	3.54952	922.271	1.91e-08	7.52e-07	1441693_at	Adamts3	a disintegrin-like and metallopeptidase (reprolysin type) with thrombospondin type 1 motif, 3	---	proteolysis /// integrin-mediated signaling pathway /// protein maturation by peptide bond cleavage	metalloendopeptidase activity /// peptidase activity /// peptidase activity /// metallopeptidase activity /// zinc ion binding	proteinaceous extracellular matrix /// extracellular matrix
1451287_s_at	0.644879	0.66247	-0.0175916	7.42001	169.832	3.59e-06	7.33e-05	1451287_s_at	Aif1l	allograft inflammatory factor 1-like	---	---	calcium ion binding /// actin filament binding	actin filament
1460428_at	0.587787	0.50035	0.0874374	10.0002	317.132	5.24e-07	1.44e-05	1460428_at	Ankrd13a	ankyrin repeat domain 13a	---	---	---	---
1432466_a_at	0.7745	1.10644	-0.331938	3.5273	66.1384	6.26e-05	0.000749399	1432466_a_at	Apoe	apolipoprotein E	<a target="external" href="http://www.wikipathways.org/index.php/Pathway:Mus_musculus:Statin_Pathway_PharmGKB">Statin_Pathway_PharmGKB</a>	negative regulation of endothelial cell proliferation /// response to dietary excess /// lipid metabolic process /// triglyceride metabolic process /// cholesterol catabolic process /// transport /// lipid transport /// cellular calcium ion homeostasis /// receptor-mediated endocytosis /// anti-apoptosis /// induction of apoptosis /// induction of apoptosis /// response to oxidative stress /// G-…	beta-amyloid binding /// beta-amyloid binding /// lipid transporter activity /// phospholipid binding /// lipoprotein binding /// heparin binding /// lipid binding /// antioxidant activity /// cholesterol transporter activity /// protein homodimerization activity /// metal chelating activity /// protein heterodimerization activity /// tau protein binding /// low-density lipoprotein receptor bindi…	extracellular region /// extracellular space /// cytoplasm /// late endosome /// Golgi apparatus /// dendrite /// extrinsic to external side of plasma membrane /// very-low-density lipoprotein particle /// low-density lipoprotein particle /// low-density lipoprotein particle /// intermediate-density lipoprotein particle /// high-density lipoprotein particle /// chylomicron /// cell soma
1434961_at	1.04056	0.79274	0.247823	6.69246	487.772	1.38e-07	4.47e-06	1434961_at	Asb1	ankyrin repeat and SOCS box-containing 1	---	intracellular signaling cascade /// multicellular organismal development /// modification-dependent protein catabolic process /// male genitalia development	---	---
1436208_at	1.09989	1.2161	-0.116212	5.91392	59.0658	8.76e-05	0.000985115	1436208_at	Asb1	ankyrin repeat and SOCS box-containing 1	---	intracellular signaling cascade /// multicellular organismal development /// modification-dependent protein catabolic process /// male genitalia development	---	---
1423422_at	0.768441	0.99504	-0.226599	5.59516	126.331	8.88e-06	0.000154672	1423422_at	Asb4	ankyrin repeat and SOCS box-containing 4	---	intracellular signaling cascade /// modification-dependent protein catabolic process	---	---
1436544_at	2.88967	2.93149	-0.0418154	3.31641	2084.84	1.5e-09	7.16e-08	1436544_at	Atp10d	ATPase, class V, type 10D	---	ATP biosynthetic process /// cation transport /// phospholipid transport	nucleotide binding /// magnesium ion binding /// magnesium ion binding /// phospholipid-translocating ATPase activity /// phospholipid-translocating ATPase activity /// ATP binding /// ATP binding /// ATPase activity, coupled to transmembrane movement of ions, phosphorylative mechanism /// hydrolase activity /// hydrolase activity, acting on acid anhydrides, catalyzing transmembrane movement of s…	mitochondrion /// membrane /// integral to membrane /// integral to membrane
1439036_a_at	0.803826	0.572076	0.23175	10.4554	1657.88	3.07e-09	1.39e-07	1439036_a_at	Atp1b1	ATPase, Na+/K+ transporting, beta 1 polypeptide	<a target="external" href="http://www.wikipathways.org/index.php/Pathway:Mus_musculus:Calcium_regulation_in_cardiac_cells">Calcium_regulation_in_cardiac_cells</a>	response to hypoxia /// ATP biosynthetic process /// transport /// ion transport /// potassium ion transport /// sodium ion transport	sodium:potassium-exchanging ATPase activity /// protein binding /// potassium ion binding /// sodium ion binding	plasma membrane /// sodium:potassium-exchanging ATPase complex /// caveola /// membrane /// integral to membrane /// basolateral plasma membrane /// apical plasma membrane
1418453_a_at	0.686531	0.557946	0.128585	7.88714	1589.64	3.5e-09	1.57e-07	1418453_a_at	Atp1b1	ATPase, Na+/K+ transporting, beta 1 polypeptide	<a target="external" href="http://www.wikipathways.org/index.php/Pathway:Mus_musculus:Calcium_regulation_in_cardiac_cells">Calcium_regulation_in_cardiac_cells</a>	response to hypoxia /// ATP biosynthetic process /// transport /// ion transport /// potassium ion transport /// sodium ion transport	sodium:potassium-exchanging ATPase activity /// protein binding /// potassium ion binding /// sodium ion binding	plasma membrane /// sodium:potassium-exchanging ATPase complex /// caveola /// membrane /// integral to membrane /// basolateral plasma membrane /// apical plasma membrane
1426329_s_at	0.510094	0.567511	-0.0574162	4.34976	77.8448	3.84e-05	0.000506832	1426329_s_at	Baalc	brain and acute leukemia, cytoplasmic	---	---	---	cytoplasm /// cytoplasm /// cytoplasm /// membrane
1424951_at	0.890991	0.512078	0.378913	7.41755	176.432	3.19e-06	6.67e-05	1424951_at	Baiap2l1	BAI1-associated protein 2-like 1	---	signal transduction /// filopodium assembly	actin binding /// cytoskeletal adaptor activity /// SH3 domain binding	---
1436591_at	0.625594	0.608185	0.0174088	4.10891	95.9557	2.05e-05	0.000305045	1436591_at	BC023744	cDNA sequence BC023744	---	---	---	---
1422529_s_at	1.0694	1.27946	-0.210059	4.5957	113.694	1.22e-05	0.000200181	1422529_s_at	Casq2	calsequestrin 2	<a target="external" href="http://www.wikipathways.org/index.php/Pathway:Mus_musculus:Calcium_regulation_in_cardiac_cells">Calcium_regulation_in_cardiac_cells</a> /// <a target="external" href="http://www.wikipathways.org/index.php/Pathway:Mus_musculus:Striated_muscle_contraction">Striated_muscle_contraction</a>	regulation of muscle contraction	calcium ion binding	sarcoplasmic reticulum /// sarcoplasmic reticulum /// sarcoplasmic reticulum lumen
1451265_at	0.648083	1.05434	-0.406254	8.33364	120.578	1.02e-05	0.000173636	1451265_at	Ccdc115	coiled-coil domain containing 115	---	---	---	lysosome
1439221_s_at	0.949548	1.01995	-0.0704027	2.68141	180.778	2.96e-06	6.27e-05	1439221_s_at	Cd40	CD40 antigen	<a target="external" href="http://www.wikipathways.org/index.php/Pathway:Mus_musculus:Apoptosis_KEGG">Apoptosis_KEGG</a> /// <a target="external" href="http://www.wikipathways.org/index.php/Pathway:Mus_musculus:Inflammatory_Response_Pathway">Inflammatory_Response_Pathway</a>	immune response-regulating cell surface receptor signaling pathway /// inflammatory response /// positive regulation of B cell proliferation /// positive regulation of B cell proliferation /// positive regulation of interleukin-12 production /// B cell activation /// positive regulation of I-kappaB kinase/NF-kappaB cascade /// positive regulation of isotype switching to IgG isotypes /// regulatio…	receptor activity /// protein binding /// enzyme binding	extracellular region /// plasma membrane /// external side of plasma membrane /// membrane /// integral to membrane /// intracellular membrane-bounded organelle
1418852_at	0.933026	1.23266	-0.299633	4.85894	399.112	2.57e-07	7.74e-06	1418852_at	Chrna1	cholinergic receptor, nicotinic, alpha polypeptide 1 (muscle)	---	skeletal muscle contraction /// transport /// ion transport /// neuromuscular synaptic transmission /// neuromuscular synaptic transmission /// neuromuscular junction development /// neuromuscular junction development /// regulation of action potential in neuron /// regulation of membrane potential /// regulation of membrane potential /// regulation of membrane potential /// muscle maintenance //…	receptor activity /// nicotinic acetylcholine-activated cation-selective channel activity /// nicotinic acetylcholine-activated cation-selective channel activity /// nicotinic acetylcholine-activated cation-selective channel activity /// ion channel activity /// extracellular ligand-gated ion channel activity /// acetylcholine receptor activity /// acetylcholine binding	plasma membrane /// plasma membrane /// nicotinic acetylcholine-gated receptor-channel complex /// cell surface /// membrane /// integral to membrane /// cell junction /// neuromuscular junction /// neuromuscular junction /// neuromuscular junction /// synapse /// postsynaptic membrane
1455326_at	1.58828	1.56844	0.0198404	3.29533	879.842	2.21e-08	8.62e-07	1455326_at	Clec16a	C-type lectin domain family 16, member A	---	---	sugar binding	---
1455269_a_at	1.10165	1.40053	-0.298887	4.17218	3919315140	3.83e-29	2.16e-25	1455269_a_at	Coro1a	coronin, actin binding protein 1A	---	phagolysosome formation /// calcium ion transport /// actin filament organization /// regulation of actin polymerization or depolymerization /// regulation of cell shape /// cell migration /// positive regulation of cell migration /// leukocyte chemotaxis /// regulation of actin filament polymerization /// cell-substrate adhesion /// uropod organization /// response to cytokine stimulus /// posit…	actin binding /// protein binding /// protein C-terminus binding /// cytoskeletal protein binding /// identical protein binding /// protein homodimerization activity /// phosphoinositide 3-kinase binding /// actin filament binding /// actin filament binding	immunological synapse /// phagocytic cup /// cytoplasm /// cytoskeleton /// plasma membrane /// plasma membrane /// cell cortex /// actin cytoskeleton /// membrane /// lamellipodium /// phagocytic vesicle membrane /// cortical actin cytoskeleton /// cell leading edge /// cytoplasmic vesicle /// filamentous actin
1419979_s_at	0.756765	0.580306	0.176459	11.3859	98.5243	1.89e-05	0.000286727	1419979_s_at	Creb3	cAMP responsive element binding protein 3	<a target="external" href="http://www.wikipathways.org/index.php/Pathway:Mus_musculus:G1_to_S_cell_cycle_Reactome">G1_to_S_cell_cycle_Reactome</a> /// <a target="external" href="http://www.wikipathways.org/index.php/Pathway:Mus_musculus:Smooth_muscle_contraction">Smooth_muscle_contraction</a>	transcription /// regulation of transcription, DNA-dependent /// chemotaxis /// regulation of transcription	DNA binding /// transcription factor activity /// sequence-specific DNA binding /// protein dimerization activity	nucleus /// endoplasmic reticulum /// membrane /// integral to membrane
1419873_s_at	1.17891	1.15015	0.0287549	3.90676	104.241	1.59e-05	0.000250409	1419873_s_at	Csf1r	colony stimulating factor 1 receptor	---	protein amino acid phosphorylation /// transmembrane receptor protein tyrosine kinase signaling pathway	nucleotide binding /// protein kinase activity /// protein tyrosine kinase activity /// transmembrane receptor protein tyrosine kinase activity /// receptor activity /// protein binding /// protein binding /// ATP binding /// kinase activity /// transferase activity /// cytokine binding /// protein homodimerization activity	plasma membrane /// integral to plasma membrane /// membrane /// integral to membrane /// receptor complex
1419872_at	1.46545	1.58921	-0.123762	5.69855	61.3652	7.82e-05	0.00089732	1419872_at	Csf1r	colony stimulating factor 1 receptor	---	protein amino acid phosphorylation /// transmembrane receptor protein tyrosine kinase signaling pathway	nucleotide binding /// protein kinase activity /// protein tyrosine kinase activity /// transmembrane receptor protein tyrosine kinase activity /// receptor activity /// protein binding /// protein binding /// ATP binding /// kinase activity /// transferase activity /// cytokine binding /// protein homodimerization activity	plasma membrane /// integral to plasma membrane /// membrane /// integral to membrane /// receptor complex
1450944_at	0.608637	0.731428	-0.12279	9.12266	107.969	1.43e-05	0.000229289	1450944_at	Cspg4	chondroitin sulfate proteoglycan 4	---	activation of MAPK activity /// angiogenesis /// signal transduction /// transmembrane receptor protein tyrosine kinase signaling pathway /// multicellular organismal development /// cell proliferation /// glial cell migration /// neuron remodeling /// cell differentiation /// neuron fate commitment /// tissue remodeling	signal transducer activity /// collagen binding	plasma membrane /// plasma membrane /// membrane /// integral to membrane /// cell projection
1423341_at	0.686182	0.535833	0.150349	10.4196	90.6866	2.43e-05	0.000349677	1423341_at	Cspg4	chondroitin sulfate proteoglycan 4	---	activation of MAPK activity /// angiogenesis /// signal transduction /// transmembrane receptor protein tyrosine kinase signaling pathway /// multicellular organismal development /// cell proliferation /// glial cell migration /// neuron remodeling /// cell differentiation /// neuron fate commitment /// tissue remodeling	signal transducer activity /// collagen binding	plasma membrane /// plasma membrane /// membrane /// integral to membrane /// cell projection
1452968_at	1.11858	1.47282	-0.354232	11.9246	74.3422	4.41e-05	0.000563607	1452968_at	Cthrc1	collagen triple helix repeat containing 1	---	cell migration	---	extracellular region /// proteinaceous extracellular matrix
1448591_at	1.94961	2.08381	-0.134205	4.95198	938.125	1.81e-08	7.17e-07	1448591_at	Ctss	cathepsin S	---	proteolysis /// proteolysis	cysteine-type endopeptidase activity /// peptidase activity /// peptidase activity /// cysteine-type peptidase activity /// hydrolase activity	lysosome /// lysosome /// membrane /// intracellular membrane-bounded organelle
1451447_at	1.46153	1.63135	-0.169824	4.21552	89.3327	2.54e-05	0.000361758	1451447_at	Cuedc1	CUE domain containing 1	---	---	---	---
1428347_at	0.632942	0.596642	0.0363004	3.06525	75.6231	4.19e-05	0.000542844	1428347_at	Cyfip2	cytoplasmic FMR1 interacting protein 2	---	apoptosis /// apoptosis /// cell adhesion /// cell-cell adhesion /// cell-cell adhesion	protein binding /// protein binding /// protein binding	cytoplasm /// cytoplasm /// cytoplasm /// membrane /// integral to membrane /// synaptosome /// synaptosome /// synaptosome /// cell junction /// synapse /// perinuclear region of cytoplasm /// perinuclear region of cytoplasm
1442111_at	0.685722	0.882147	-0.196424	3.22388	7.64915e+08	6.3e-27	6.36e-24	1442111_at	D430033H22Rik	RIKEN cDNA D430033H22 gene	---	---	---	---
1422131_at	0.774695	0.883799	-0.109104	3.46979	2776.66	6.14e-10	3.1e-08	1422131_at	Dcp1a	DCP1 decapping enzyme homolog A (S. cerevisiae)	---	nuclear-transcribed mRNA catabolic process, nonsense-mediated decay /// transforming growth factor beta receptor signaling pathway /// positive regulation of transcription	transcription factor binding /// hydrolase activity	cytoplasmic mRNA processing body /// nucleus /// transcription factor complex /// cytoplasm /// cytoplasm
1443579_s_at	0.723348	0.970872	-0.247524	3.24636	1822259491	4.19e-28	1.11e-24	1443579_s_at	Depdc6	DEP domain containing 6	---	negative regulation of protein kinase activity /// intracellular signaling cascade /// negative regulation of TOR signaling pathway /// regulation of apoptosis /// negative regulation of cell size	protein binding	intracellular
1453571_at	1.96759	2.0003	-0.0327195	3.54151	1.02859e+06	5.85e-18	5.08e-16	1453571_at	Depdc6	DEP domain containing 6	---	negative regulation of protein kinase activity /// intracellular signaling cascade /// negative regulation of TOR signaling pathway /// regulation of apoptosis /// negative regulation of cell size	protein binding	intracellular
1428622_at	1.18973	1.25829	-0.0685558	5.03299	112.663	1.26e-05	0.000205202	1428622_at	Depdc6	DEP domain containing 6	---	negative regulation of protein kinase activity /// intracellular signaling cascade /// negative regulation of TOR signaling pathway /// regulation of apoptosis /// negative regulation of cell size	protein binding	intracellular
1426731_at	1.07078	1.46703	-0.396253	7.33645	533.628	1.05e-07	3.51e-06	1426731_at	Des	desmin	<a target="external" href="http://www.wikipathways.org/index.php/Pathway:Mus_musculus:Striated_muscle_contraction">Striated_muscle_contraction</a>	muscle organ development	structural molecule activity /// structural constituent of cytoskeleton /// protein binding /// protein binding	intracellular /// insoluble fraction /// cytoplasm /// cytoskeleton /// intermediate filament /// Z disc /// Z disc /// Z disc /// sarcolemma /// contractile fiber /// type III intermediate filament /// synapse
1450885_at	0.544052	0.751995	-0.207944	7.21621	502063	5.5e-17	4.38e-15	1450885_at	Dffa	DNA fragmentation factor, alpha subunit	<a target="external" href="http://www.wikipathways.org/index.php/Pathway:Mus_musculus:Apoptosis">Apoptosis</a> /// <a target="external" href="http://www.wikipathways.org/index.php/Pathway:Mus_musculus:Apoptosis_KEGG">Apoptosis_KEGG</a>	DNA fragmentation involved in apoptosis /// DNA fragmentation involved in apoptosis /// DNA fragmentation involved in apoptosis /// apoptosis /// induction of apoptosis /// positive regulation of apoptosis /// negative regulation of apoptosis	protein binding /// protein binding /// identical protein binding	intracellular /// nucleus /// nucleus /// cytoplasm
1419674_a_at	1.08132	1.37846	-0.297139	4.35282	4357.43	1.51e-10	8.12e-09	1419674_a_at	Dpep1	dipeptidase 1 (renal)	<a target="external" href="http://www.wikipathways.org/index.php/Pathway:Mus_musculus:Eicosanoid_Synthesis">Eicosanoid_Synthesis</a>	proteolysis	protein binding /// peptidase activity /// metalloexopeptidase activity /// metallopeptidase activity /// dipeptidyl-peptidase activity /// zinc ion binding /// hydrolase activity /// dipeptidase activity /// metal ion binding	plasma membrane /// membrane /// anchored to membrane /// cell projection
1437451_at	1.16425	1.65157	-0.487321	9.04939	134.872	7.27e-06	0.000131574	1437451_at	Ecscr	endothelial cell-specific chemotaxis regulator	---	angiogenesis /// chemotaxis /// multicellular organismal development /// cell differentiation	---	plasma membrane /// membrane /// integral to membrane
1438045_at	0.767275	0.557487	0.209789	8.48836	105.708	1.53e-05	0.000242256	1438045_at	Eea1	early endosome antigen 1	---	vesicle fusion	protein binding /// phosphatidylinositol binding /// phosphatidylinositol binding /// zinc ion binding /// GTP-dependent protein binding /// protein homodimerization activity /// metal ion binding	intracellular /// cytoplasm /// endosome /// endosome /// early endosome /// early endosome /// early endosome /// early endosome /// cytosol /// cytosol /// serine-pyruvate aminotransferase complex /// membrane /// extrinsic to plasma membrane /// extrinsic to plasma membrane /// extrinsic to membrane
1417235_at	0.757347	0.556608	0.200738	5.13972	181257	1.32e-15	9.92e-14	1417235_at	Ehd3	EH-domain containing 3	---	---	nucleotide binding /// GTPase activity /// calcium ion binding /// protein binding /// ATP binding /// GTP binding	endosome /// plasma membrane /// membrane /// extrinsic to membrane /// endocytic vesicle
1452921_at	0.606274	0.606471	-0.000197539	3.52271	1.84877e+06	9.38e-19	8.6e-17	1452921_at	Evi5l	ecotropic viral integration site 5 like	---	regulation of Rab GTPase activity	Rab GTPase activator activity /// Rab GTPase activator activity /// protein binding	intracellular
1427004_at	2.1179	2.42172	-0.303821	4.21855	6116222021	9.54e-30	1.43e-25	1427004_at	Fbxo2	F-box protein 2	---	ubiquitin-dependent protein catabolic process /// glycoprotein catabolic process /// negative regulation of cell proliferation /// modification-dependent protein catabolic process /// protein catabolic process /// ER-associated protein catabolic process /// regulation of protein ubiquitination	beta-amyloid binding /// glycoprotein binding /// protein binding /// protein binding /// carbohydrate binding	cytosol /// dendritic spine
1438336_at	0.595413	0.634689	-0.0392756	2.9626	85.6686	2.88e-05	0.00040195	1438336_at	Fbxw11	F-box and WD-40 domain protein 11	---	---	protein binding	---
1418340_at	0.853478	1.30613	-0.452652	4.60427	1.67186e+08	7.28e-25	2.17e-22	1418340_at	Fcer1g	Fc receptor, IgE, high affinity I, gamma polypeptide	---	positive regulation of type IIa hypersensitivity /// positive regulation of type III hypersensitivity /// positive regulation of type I hypersensitivity /// Fc receptor mediated stimulatory signaling pathway /// phagocytosis, engulfment /// signal transduction /// cell surface receptor linked signal transduction /// cell surface receptor linked signal transduction /// cell surface receptor linked…	receptor activity /// transmembrane receptor activity /// protein binding /// IgE receptor activity /// IgE receptor activity /// IgE binding /// IgE binding /// IgE binding /// IgG binding	plasma membrane /// integral to plasma membrane /// external side of plasma membrane /// membrane /// integral to membrane /// Fc-epsilon receptor I complex /// membrane raft
1456014_s_at	0.625014	1.02027	-0.395253	3.45583	142.999	6.08e-06	0.000113079	1456014_s_at	Fermt3	fermitin family homolog 3 (Drosophila)	---	cell adhesion	protein binding	podosome /// cytoplasm
1451756_at	0.828361	1.01466	-0.1863	9.0726	107.826	1.44e-05	0.000229968	1451756_at	Flt1	FMS-like tyrosine kinase 1	---	activation of MAPKK activity /// angiogenesis /// angiogenesis /// patterning of blood vessels /// response to hypoxia /// protein amino acid phosphorylation /// regulation of smooth muscle contraction /// transmembrane receptor protein tyrosine kinase signaling pathway /// multicellular organismal development /// cell migration /// peptidyl-tyrosine phosphorylation /// cell differentiation /// p…	nucleotide binding /// protein kinase activity /// protein tyrosine kinase activity /// transmembrane receptor protein tyrosine kinase activity /// receptor activity /// vascular endothelial growth factor receptor activity /// vascular endothelial growth factor receptor activity /// protein binding /// protein binding /// ATP binding /// kinase activity /// transferase activity /// growth factor …	cytoplasm /// plasma membrane /// integral to plasma membrane /// membrane /// integral to membrane
1454037_a_at	1.2045	1.16699	0.0375123	5.55104	80.191	3.52e-05	0.000473121	1454037_a_at	Flt1	FMS-like tyrosine kinase 1	---	activation of MAPKK activity /// angiogenesis /// angiogenesis /// patterning of blood vessels /// response to hypoxia /// protein amino acid phosphorylation /// regulation of smooth muscle contraction /// transmembrane receptor protein tyrosine kinase signaling pathway /// multicellular organismal development /// cell migration /// peptidyl-tyrosine phosphorylation /// cell differentiation /// p…	nucleotide binding /// protein kinase activity /// protein tyrosine kinase activity /// transmembrane receptor protein tyrosine kinase activity /// receptor activity /// vascular endothelial growth factor receptor activity /// vascular endothelial growth factor receptor activity /// protein binding /// protein binding /// ATP binding /// kinase activity /// transferase activity /// growth factor …	cytoplasm /// plasma membrane /// integral to plasma membrane /// membrane /// integral to membrane
1438169_a_at	1.14048	1.55344	-0.41296	2.8501	189.797	2.55e-06	5.54e-05	1438169_a_at	Frmd4b	FERM domain containing 4B	---	---	binding	cytoplasm /// cytoskeleton
1418296_at	0.543133	0.760541	-0.217408	10.668	86.0963	2.84e-05	0.000396945	1418296_at	Fxyd5	FXYD domain-containing ion transport regulator 5	---	transport /// ion transport	actin binding /// ion channel activity /// cadherin binding	membrane /// integral to membrane
1435695_a_at	0.946017	0.700259	0.245758	8.01938	113.715	1.22e-05	0.000200142	1435695_a_at	Ggct	gamma-glutamyl cyclotransferase	---	release of cytochrome c from mitochondria /// release of cytochrome c from mitochondria	gamma-glutamylcyclotransferase activity /// gamma-glutamylcyclotransferase activity /// acyltransferase activity /// transferase activity /// protein homodimerization activity /// protein homodimerization activity	cytosol /// cytosol
1424927_at	0.931244	1.0759	-0.144652	10.3497	129.494	8.23e-06	0.000145235	1424927_at	Glipr1	GLI pathogenesis-related 1 (glioma)	---	---	---	extracellular region /// membrane /// integral to membrane
1436115_at	1.4246	1.43575	-0.0111455	2.69975	19040.5	1.51e-12	9.52e-11	1436115_at	Gm266	predicted gene 266	---	signal transduction /// small GTPase mediated signal transduction	nucleotide binding /// GTPase activity /// GTP binding	intracellular /// membrane
1456242_at	0.668675	0.823565	-0.154889	2.81204	67.0324	6.01e-05	0.000725754	1456242_at	Gm7325	predicted gene 7325	---	---	---	---
1420394_s_at	1.97108	1.95747	0.0136074	5.1464	74.3479	4.41e-05	0.000563607	1420394_s_at	Gp49a /// Lilrb4	glycoprotein 49 A /// leukocyte immunoglobulin-like receptor, subfamily B, member 4	---	immune response	receptor activity	plasma membrane /// membrane /// integral to membrane
1428737_s_at	0.712548	0.651954	0.0605938	5.47341	1494.29	4.24e-09	1.88e-07	1428737_s_at	Gramd3	GRAM domain containing 3	---	---	---	---
1431202_at	0.638443	0.680372	-0.0419294	3.85953	77.7456	3.86e-05	0.00050833	1431202_at	Herc3	hect domain and RLD 3	---	protein modification process /// modification-dependent protein catabolic process	acid-amino acid ligase activity	intracellular
1460379_at	0.714091	0.523297	0.190794	6.95185	310.751	5.58e-07	1.51e-05	1460379_at	Hoxb4	homeo box B4	---	negative regulation of transcription from RNA polymerase II promoter /// morphogenesis of an epithelial sheet /// transcription /// regulation of transcription, DNA-dependent /// multicellular organismal development /// cell proliferation /// anterior/posterior pattern formation /// hemopoiesis /// regulation of transcription /// somatic stem cell division /// spleen development /// bone marrow d…	DNA binding /// DNA binding /// transcription factor activity /// transcription repressor activity /// transcription regulator activity /// sequence-specific DNA binding	nucleus
1456498_at	1.52906	1.56152	-0.0324613	2.94702	28431.1	4.31e-13	2.84e-11	1456498_at	Itga4	integrin alpha 4	<a target="external" href="http://www.wikipathways.org/index.php/Pathway:Mus_musculus:Integrin-mediated_cell_adhesion_KEGG">Integrin-mediated_cell_adhesion_KEGG</a>	blood vessel remodeling /// cell adhesion /// cell adhesion /// heterophilic cell adhesion /// leukocyte adhesion /// leukocyte adhesion /// integrin-mediated signaling pathway /// heart development /// cell migration /// face development /// chorio-allantoic fusion	fibronectin binding /// receptor activity /// calcium ion binding /// protein binding /// identical protein binding	integrin complex /// external side of plasma membrane /// cell surface /// membrane /// integral to membrane
1417108_at	1.12548	0.774174	0.351306	5.84335	318.642	5.17e-07	1.42e-05	1417108_at	Klc4	kinesin light chain 4	---	---	motor activity /// microtubule motor activity /// binding /// protein binding	kinesin complex /// microtubule
1452707_at	1.21797	1.67796	-0.459996	6.13234	288.18	7.05e-07	1.84e-05	1452707_at	Klhl30	kelch-like 30 (Drosophila)	---	---	protein binding	---
1418581_a_at	1.41679	1.13047	0.286319	6.8033	240.876	1.23e-06	2.95e-05	1418581_a_at	Limk2	LIM motif-containing protein kinase 2	---	protein amino acid phosphorylation /// protein amino acid phosphorylation /// spermatogenesis	nucleotide binding /// protein kinase activity /// protein kinase activity /// protein serine/threonine kinase activity /// protein tyrosine kinase activity /// protein binding /// ATP binding /// zinc ion binding /// kinase activity /// transferase activity /// metal ion binding /// protein heterodimerization activity	soluble fraction /// nucleus /// cytoplasm /// cytoplasm /// cis-Golgi network
1452060_a_at	1.31719	1.23178	0.0854114	8.11988	107.942	1.43e-05	0.000229338	1452060_a_at	Limk2	LIM motif-containing protein kinase 2	---	protein amino acid phosphorylation /// protein amino acid phosphorylation /// spermatogenesis	nucleotide binding /// protein kinase activity /// protein kinase activity /// protein serine/threonine kinase activity /// protein tyrosine kinase activity /// protein binding /// ATP binding /// zinc ion binding /// kinase activity /// transferase activity /// metal ion binding /// protein heterodimerization activity	soluble fraction /// nucleus /// cytoplasm /// cytoplasm /// cis-Golgi network
1444084_at	0.569669	0.658824	-0.0891548	5.38582	99.7852	1.82e-05	0.00027805	1444084_at	LOC676960 /// Prrg4	similar to Transmembrane gamma-carboxyglutamic acid protein 4 precursor (Proline-rich Gla protein 4) (Proline-rich gamma-carboxyglutamic acid protein 4) /// proline rich Gla (G-carboxyglutamic acid) 4 (transmembrane)	---	---	calcium ion binding	extracellular region /// Golgi apparatus /// membrane /// integral to membrane
1431004_at	0.578264	0.79666	-0.218396	11.6987	250.735	1.08e-06	2.65e-05	1431004_at	Loxl2	lysyl oxidase-like 2	---	oxidation reduction	scavenger receptor activity /// copper ion binding /// oxidoreductase activity /// oxidoreductase activity, acting on the CH-NH2 group of donors, oxygen as acceptor /// metal ion binding	extracellular region /// extracellular space /// membrane
1436996_x_at	0.56839	1.05874	-0.49035	9.5016	86.1415	2.83e-05	0.000396542	1436996_x_at	Lyz1	lysozyme 1	---	metabolic process /// cell wall macromolecule catabolic process /// cytolysis /// defense response to bacterium /// defense response to Gram-negative bacterium /// defense response to Gram-positive bacterium	lysozyme activity /// catalytic activity /// hydrolase activity /// hydrolase activity, acting on glycosyl bonds	---
1451203_at	1.57698	1.71503	-0.138044	3.02626	2755.94	6.29e-10	3.16e-08	1451203_at	Mb	myoglobin	---	response to hypoxia /// transport /// heart development /// response to hormone stimulus /// oxygen transport /// slow-twitch skeletal muscle fiber contraction /// response to hydrogen peroxide /// enucleate erythrocyte differentiation /// brown fat cell differentiation	oxygen transporter activity /// iron ion binding /// oxygen binding /// heme binding /// metal ion binding	---
1418375_at	0.658168	0.736539	-0.0783711	4.6842	181.237	2.94e-06	6.23e-05	1418375_at	Mbd6	methyl-CpG binding domain protein 6	---	---	DNA binding	nucleus
1416313_at	0.847193	0.945094	-0.0979007	10.1901	61.5426	7.76e-05	0.000891758	1416313_at	Mllt11	myeloid/lymphoid or mixed-lineage leukemia (trithorax homolog, Drosophila); translocated to, 11	---	---	---	---
1416298_at	1.19885	1.67007	-0.471222	3.8301	89.456	2.53e-05	0.000360712	1416298_at	Mmp9	matrix metallopeptidase 9	<a target="external" href="http://www.wikipathways.org/index.php/Pathway:Mus_musculus:Matrix_Metalloproteinases">Matrix_Metalloproteinases</a>	skeletal system development /// skeletal system development /// proteolysis /// proteolysis /// metabolic process /// extracellular matrix organization /// extracellular matrix organization /// collagen catabolic process /// collagen catabolic process /// positive regulation of apoptosis /// positive regulation of keratinocyte migration	metalloendopeptidase activity /// metalloendopeptidase activity /// metalloendopeptidase activity /// metalloendopeptidase activity /// calcium ion binding /// protein binding /// protein binding /// peptidase activity /// peptidase activity /// metallopeptidase activity /// zinc ion binding /// hydrolase activity /// metal ion binding	extracellular region /// proteinaceous extracellular matrix /// extracellular space /// extracellular space
1427076_at	1.83268	1.79815	0.0345361	2.99822	883.742	2.18e-08	8.53e-07	1427076_at	Mpeg1	macrophage expressed gene 1	<a target="external" href="http://www.wikipathways.org/index.php/Pathway:Mus_musculus:Cell_Cycle_KEGG">Cell_Cycle_KEGG</a>	---	---	membrane /// integral to membrane
1434882_at	0.631801	0.670973	-0.0391716	10.2477	205.348	2e-06	4.53e-05	1434882_at	Mtdh	metadherin	---	negative regulation of transcription from RNA polymerase II promoter /// negative regulation of transcription from RNA polymerase II promoter /// positive regulation of NF-kappaB transcription factor activity /// positive regulation of NF-kappaB transcription factor activity	protein binding /// NF-kappaB binding /// NF-kappaB binding	nucleus /// nucleolus /// cytoplasm /// endoplasmic reticulum /// endoplasmic reticulum /// tight junction /// membrane /// integral to membrane /// cell junction /// nuclear membrane /// perinuclear region of cytoplasm /// perinuclear region of cytoplasm
1448553_at	0.800883	0.908026	-0.107143	2.61505	69.563	5.38e-05	0.000664111	1448553_at	Myh7	myosin, heavy polypeptide 7, cardiac muscle, beta	<a target="external" href="http://www.wikipathways.org/index.php/Pathway:Mus_musculus:Striated_muscle_contraction">Striated_muscle_contraction</a>	response to reactive oxygen species /// regulation of heart rate /// ATP catabolic process /// striated muscle contraction /// adult heart development /// muscle filament sliding /// ventricular cardiac muscle morphogenesis	microfilament motor activity /// nucleotide binding /// motor activity /// actin binding /// protein binding /// calmodulin binding /// ATP binding /// structural constituent of muscle /// ATPase activity /// actin-dependent ATPase activity /// protein homodimerization activity /// protein heterodimerization activity /// actin filament binding	nucleus /// nucleolus /// cytoplasm /// striated muscle thick filament /// focal adhesion /// myosin complex /// myosin complex /// myofibril /// myofibril /// myosin filament
1450650_at	0.659347	0.708427	-0.0490798	9.21283	25338.9	6.18e-13	4.02e-11	1450650_at	Myo10	myosin X	---	signal transduction	nucleotide binding /// motor activity /// binding /// ATP binding	cytoskeleton /// myosin complex
1425978_at	0.835457	1.09152	-0.256067	4.83263	73.2084	4.62e-05	0.000584537	1425978_at	Myocd	myocardin	---	negative regulation of transcription from RNA polymerase II promoter /// regulation of cell growth by extracellular stimulus /// vasculogenesis /// transcription /// regulation of transcription from RNA polymerase II promoter /// regulation of transcription from RNA polymerase II promoter /// heart development /// positive regulation of cell proliferation /// regulation of histone acetylation ///…	nucleic acid binding /// transcription coactivator activity /// transcription coactivator activity /// protein binding /// protein binding /// transcription activator activity /// histone acetyltransferase binding /// protein homodimerization activity /// histone deacetylase binding /// protein heterodimerization activity	nucleus /// nucleus /// nuclear speck
1418769_at	1.06842	1.06704	0.00138569	2.59998	3350.55	3.42e-10	1.77e-08	1418769_at	Myoz2	myozenin 2	---	---	protein binding	cytoplasm /// actin cytoskeleton /// actin cytoskeleton /// Z disc /// Z disc
1426864_a_at	0.580754	0.701403	-0.120649	10.3864	258.716	9.83e-07	2.44e-05	1426864_a_at	Ncam1	neural cell adhesion molecule 1	---	cell adhesion /// cell surface receptor linked signal transduction /// homotypic cell-cell adhesion /// positive regulation of calcium-mediated signaling	protein binding /// heparin binding	plasma membrane /// external side of plasma membrane /// membrane /// integral to membrane /// axon /// anchored to membrane /// cell soma
1436399_s_at	1.6691	1.69754	-0.0284397	3.01831	369.448	3.27e-07	9.57e-06	1436399_s_at	Nrk	Nik related kinase	---	protein amino acid phosphorylation /// activation of JNKK activity	nucleotide binding /// protein kinase activity /// protein kinase activity /// protein kinase activity /// protein serine/threonine kinase activity /// small GTPase regulator activity /// ATP binding /// kinase activity /// transferase activity	---
1419534_at	1.51536	2.01216	-0.496803	6.7877	231.527	1.39e-06	3.29e-05	1419534_at	Olr1	oxidized low density lipoprotein (lectin-like) receptor 1	---	inflammatory response /// immune response /// cell adhesion /// leukocyte adhesion /// cell death /// lipoprotein metabolic process /// response to hydrogen peroxide	receptor activity /// low-density lipoprotein receptor activity /// binding /// protein binding /// sugar binding	extracellular region /// plasma membrane /// membrane /// integral to membrane /// extrinsic to plasma membrane
1449433_at	0.915542	1.16299	-0.247451	5.97858	431.83	2.02e-07	6.27e-06	1449433_at	P2rx5	purinergic receptor P2X, ligand-gated ion channel, 5	---	transport /// ion transport /// cell surface receptor linked signal transduction	receptor activity /// ATP-gated cation channel activity /// ion channel activity /// ATP binding	integral to plasma membrane /// membrane /// integral to membrane
1455208_at	0.651657	0.546306	0.105351	5.21667	8.9185e+08	3.9e-27	4.93e-24	1455208_at	Pex19	peroxisomal biogenesis factor 19	---	protein targeting to peroxisome /// peroxisome organization	protein binding /// protein binding	cytoplasm /// peroxisome /// peroxisomal membrane /// membrane /// brush border membrane
1418471_at	0.894405	0.961738	-0.067333	4.85296	196.012	2.31e-06	5.11e-05	1418471_at	Pgf	placental growth factor	---	angiogenesis /// branching involved in ureteric bud morphogenesis /// response to hypoxia /// positive regulation of endothelial cell proliferation /// multicellular organismal development /// female pregnancy /// cell proliferation /// cell differentiation /// cellular response to hormone stimulus /// response to drug /// positive regulation of cell division /// regulation of morphogenesis of a …	protein binding /// growth factor activity /// protein homodimerization activity /// protein heterodimerization activity	extracellular region /// extracellular space /// membrane
1453145_at	1.62581	1.40266	0.223156	3.05464	96.1966	2.03e-05	0.000303341	1453145_at	Pisd-ps3	phosphatidylserine decarboxylase, pseudogene 3	---	---	---	---
1445723_at	1.02163	0.891262	0.130371	4.1319	92.3804	2.29e-05	0.000333996	1445723_at	Plcl1	phospholipase C-like 1	---	lipid metabolic process /// signal transduction /// intracellular signaling cascade /// behavior	phosphoinositide phospholipase C activity /// phospholipase C activity /// signal transducer activity /// calcium ion binding /// phosphoric diester hydrolase activity /// GABA receptor binding	cytoplasm
1449824_at	1.70704	1.91774	-0.210702	7.60886	268.585	8.76e-07	2.22e-05	1449824_at	Prg4	proteoglycan 4 (megakaryocyte stimulating factor, articular superficial zone protein)	---	immune response	scavenger receptor activity /// protein binding /// polysaccharide binding	extracellular region
1424560_at	1.31084	1.13422	0.176628	5.32115	97.106	1.97e-05	0.000296497	1424560_at	Pstpip1	proline-serine-threonine phosphatase-interacting protein 1	---	cytokinesis /// cell adhesion	actin binding /// catalytic activity /// protein binding /// protein binding /// protein phosphatase binding	stress fiber /// cytoplasm /// contractile ring /// cytoskeleton /// lamellipodium /// cell projection /// perinuclear region of cytoplasm
1454915_at	0.603882	0.713221	-0.109339	9.03465	150.424	5.21e-06	9.94e-05	1454915_at	Rab3gap2	RAB3 GTPase activating protein subunit 2	---	translation /// tRNA aminoacylation for protein translation /// isoleucyl-tRNA aminoacylation /// regulation of GTPase activity /// regulation of GTPase activity	nucleotide binding /// catalytic activity /// aminoacyl-tRNA ligase activity /// isoleucine-tRNA ligase activity /// GTPase activator activity /// protein binding /// ATP binding /// zinc ion binding /// ligase activity /// enzyme regulator activity /// enzyme regulator activity /// protein heterodimerization activity /// protein heterodimerization activity	soluble fraction /// soluble fraction /// cytoplasm /// mitochondrion /// mitochondrion /// mitochondrial matrix
1423854_a_at	1.34609	1.70093	-0.354841	7.93034	111.984	1.28e-05	0.000208554	1423854_a_at	Rasl11b	RAS-like, family 11, member B	---	signal transduction /// small GTPase mediated signal transduction	nucleotide binding /// GTPase activity /// GTP binding	intracellular /// membrane
1433586_at	0.678704	0.507128	0.171576	6.16062	27233.2	4.93e-13	3.23e-11	1433586_at	Rgmb	RGM domain family, member B	---	cell adhesion /// signal transduction /// BMP signaling pathway /// positive regulation of transcription	identical protein binding	ER-Golgi intermediate compartment /// plasma membrane /// membrane /// anchored to membrane /// membrane raft /// anchored to plasma membrane
1420540_a_at	0.750081	0.586994	0.163086	9.95756	108.154	1.42e-05	0.00022826	1420540_a_at	Rit1	Ras-like without CAAX 1	---	signal transduction /// small GTPase mediated signal transduction	nucleotide binding /// GTPase activity /// protein binding /// GTP binding /// GTP binding	intracellular /// plasma membrane /// plasma membrane /// membrane
1435226_at	0.723938	0.7837	-0.0597619	8.78726	98.026	1.92e-05	0.000290088	1435226_at	Rnf19b	ring finger protein 19B	---	immune response /// modification-dependent protein catabolic process	protein binding /// zinc ion binding /// ligase activity /// metal ion binding	membrane /// integral to membrane
1422268_a_at	0.571549	0.55834	0.0132091	5.27693	98.2337	1.91e-05	0.000288817	1422268_a_at	Rps6kb2	ribosomal protein S6 kinase, polypeptide 2	<a target="external" href="http://www.wikipathways.org/index.php/Pathway:Mus_musculus:Ribosomal_Proteins">Ribosomal_Proteins</a>	protein amino acid phosphorylation /// protein amino acid phosphorylation /// signal transduction /// protein kinase B signaling cascade	nucleotide binding /// protein kinase activity /// protein kinase activity /// protein serine/threonine kinase activity /// ATP binding /// kinase activity /// transferase activity	---
1419056_at	0.884252	1.02619	-0.14194	3.27641	3465.12	3.08e-10	1.6e-08	1419056_at	Rtn2	reticulon 2 (Z-band associated protein)	---	---	---	endoplasmic reticulum /// membrane /// integral to membrane
1437887_at	0.516148	0.516387	-0.00023977	2.43648	11809.9	6.7e-12	4.05e-10	1437887_at	Samd5	sterile alpha motif domain containing 5	---	---	---	---
1432103_a_at	1.05493	0.750893	0.304032	5.01121	464.04	1.61e-07	5.12e-06	1432103_a_at	Sh3gl3	SH3-domain GRB2-like 3	---	endocytosis	protein binding /// protein binding /// protein binding /// lipid binding	cytoplasm /// cytoplasm /// endosome /// membrane /// extrinsic to membrane
1428440_at	0.539326	0.551921	-0.012595	9.16496	190.342	2.53e-06	5.5e-05	1428440_at	Slc25a12	solute carrier family 25 (mitochondrial carrier, Aralar), member 12	---	transport /// aspartate transport /// aspartate transport /// L-glutamate transport /// L-glutamate transport /// malate-aspartate shuttle /// malate-aspartate shuttle /// malate-aspartate shuttle /// response to calcium ion /// response to calcium ion /// transmembrane transport	transporter activity /// L-glutamate transmembrane transporter activity /// L-glutamate transmembrane transporter activity /// binding /// calcium ion binding /// calcium ion binding /// protein binding /// L-aspartate transmembrane transporter activity /// L-aspartate transmembrane transporter activity	mitochondrion /// mitochondrion /// mitochondrion /// mitochondrion /// mitochondrial inner membrane /// mitochondrial inner membrane /// mitochondrial inner membrane /// membrane /// integral to membrane
1433719_at	0.749931	0.816887	-0.0669567	3.57618	83.059	3.16e-05	0.000432611	1433719_at	Slc9a9	solute carrier family 9 (sodium/hydrogen exchanger), member 9	---	transport /// ion transport /// cation transport /// sodium ion transport /// regulation of pH /// transmembrane transport	antiporter activity /// solute:hydrogen antiporter activity /// sodium:hydrogen antiporter activity /// sodium ion binding	endosome /// membrane /// integral to membrane /// recycling endosome
1429027_at	0.80784	0.952532	-0.144692	6.55377	293.903	6.63e-07	1.74e-05	1429027_at	Snord123	small nucleolar RNA, C/D box 123	---	---	---	---
1456479_at	0.518062	0.504421	0.0136406	8.44758	343.936	4.08e-07	1.16e-05	1456479_at	Snx30	sorting nexin family member 30	---	transport /// cell communication /// protein transport	protein binding /// phosphoinositide binding	---
1426584_a_at	0.871898	1.23338	-0.361482	6.60173	428.53	2.06e-07	6.4e-06	1426584_a_at	Sord	sorbitol dehydrogenase	---	sorbitol metabolic process /// sorbitol catabolic process /// metabolic process /// fructose biosynthetic process /// L-xylitol catabolic process /// oxidation reduction	catalytic activity /// L-iditol 2-dehydrogenase activity /// L-iditol 2-dehydrogenase activity /// binding /// zinc ion binding /// oxidoreductase activity /// metal ion binding /// NAD or NADH binding	membrane fraction /// soluble fraction /// soluble fraction
1423362_at	0.650113	0.894289	-0.244176	5.53995	138.581	6.69e-06	0.00012284	1423362_at	Sort1	sortilin 1	---	ossification /// transport /// Golgi to endosome transport /// endocytosis /// neuropeptide signaling pathway /// multicellular organismal development /// endosome to lysosome transport /// induction of apoptosis by extracellular signals /// regulation of gene expression /// myotube differentiation /// myotube differentiation /// vesicle organization /// vesicle organization /// cell differentiat…	receptor activity /// nerve growth factor receptor activity /// enzyme binding /// neurotensin receptor activity, non-G-protein coupled /// nerve growth factor binding	nucleus /// lysosome /// endosome /// early endosome /// endoplasmic reticulum /// microsome /// microsome /// Golgi apparatus /// plasma membrane /// plasma membrane /// coated pit /// cell surface /// membrane /// integral to membrane /// cytoplasmic membrane-bounded vesicle /// clathrin-coated vesicle /// trans-Golgi network transport vesicle /// perinuclear region of cytoplasm
1429571_a_at	0.840426	0.831989	0.00843698	2.88843	2503.48	8.49e-10	4.22e-08	1429571_a_at	Spaca1	sperm acrosome associated 1	---	---	---	membrane /// integral to membrane
1417426_at	0.939806	0.520456	0.419349	4.34359	95.8255	2.05e-05	0.000305895	1417426_at	Srgn	serglycin	---	apoptosis /// apoptosis /// negative regulation of bone mineralization /// negative regulation of bone mineralization /// biomineral formation /// mast cell secretory granule organization /// T cell secretory granule organization /// maintenance of protease location in mast cell secretory granule /// maintenance of granzyme B location in T cell secretory granule /// negative regulation of cytokin…	protein binding /// protein binding /// protein binding	extracellular region /// extracellular space /// extracellular space /// Golgi apparatus /// Golgi apparatus /// mast cell granule
1436867_at	1.11327	1.32986	-0.216588	3.10037	99.3222	1.84e-05	0.000281135	1436867_at	Srl	sarcalumenin	---	---	calcium ion binding	sarcoplasmic reticulum /// sarcoplasmic reticulum lumen
1427919_at	0.918819	1.22851	-0.309692	7.22387	143.446	6.02e-06	0.000112238	1427919_at	Srpx2	sushi-repeat-containing protein, X-linked 2	---	---	---	extracellular region
1420377_at	1.47599	1.8557	-0.379707	3.56691	219.14	1.64e-06	3.81e-05	1420377_at	St8sia2	ST8 alpha-N-acetyl-neuraminide alpha-2,8-sialyltransferase 2	---	protein amino acid glycosylation	alpha-N-acetylneuraminate alpha-2,8-sialyltransferase activity /// sialyltransferase activity /// transferase activity /// transferase activity, transferring glycosyl groups	Golgi apparatus /// membrane /// integral to membrane /// integral to Golgi membrane
1450199_a_at	0.664051	0.678496	-0.0144456	2.58457	518.269	1.14e-07	3.8e-06	1450199_a_at	Stab1	stabilin 1	---	inflammatory response /// cell adhesion /// cell-cell signaling /// negative regulation of angiogenesis /// defense response to bacterium /// defense response to bacterium	receptor activity /// low-density lipoprotein receptor activity /// low-density lipoprotein receptor activity /// scavenger receptor activity /// scavenger receptor activity /// binding /// hyaluronic acid binding /// bacterial binding /// low-density lipoprotein binding	cytoplasm /// integral to plasma membrane /// membrane /// integral to membrane
1416770_at	0.889937	0.541816	0.348121	9.19479	56.7322	9.87e-05	0.00108342	1416770_at	Stk25	serine/threonine kinase 25 (yeast)	---	protein amino acid phosphorylation	nucleotide binding /// magnesium ion binding /// protein kinase activity /// protein serine/threonine kinase activity /// ATP binding /// kinase activity /// transferase activity /// identical protein binding /// metal ion binding	cytoplasm /// Golgi apparatus
1439213_at	0.556585	0.613281	-0.0566966	4.00836	471.208	1.54e-07	4.89e-06	1439213_at	Ston1	stonin 1	---	intracellular protein transport /// endocytosis /// vesicle-mediated transport /// regulation of endocytosis	protein binding /// protein binding	cytoplasm /// membrane /// clathrin adaptor complex
1447658_x_at	0.500913	0.500913	-4.44e-16	2.38243	63065.5	3.58e-14	2.49e-12	1447658_x_at	Synpo2l	synaptopodin 2-like	---	---	actin binding /// protein binding	cytoplasm /// cytoskeleton
1447657_s_at	3.47551	3.71573	-0.240216	3.88115	120.203	1.03e-05	0.000175027	1447657_s_at	Synpo2l	synaptopodin 2-like	---	---	actin binding /// protein binding	cytoplasm /// cytoskeleton
1422566_at	0.529703	0.616164	-0.086461	4.15726	2020.19	1.66e-09	7.82e-08	1422566_at	Tcfeb	transcription factor EB	---	embryonic placenta development /// transcription /// immune response /// humoral immune response /// positive regulation of specific transcription from RNA polymerase II promoter /// positive regulation of specific transcription from RNA polymerase II promoter /// regulation of transcription /// positive regulation of transcription, DNA-dependent	DNA binding /// DNA binding /// transcription factor activity /// promoter binding /// promoter binding /// transcription regulator activity /// protein heterodimerization activity	nucleus /// nucleus /// transcription factor complex /// cytoplasm /// cytoplasm
1438293_at	0.659604	0.820388	-0.160785	5.6988	877.087	2.23e-08	8.68e-07	1438293_at	Tchp	trichoplein, keratin filament binding	---	---	protein binding	cytoplasm /// cytoskeleton /// keratin filament /// keratin filament /// apical cortex /// apical cortex
1420719_at	0.525289	0.531665	-0.00637592	2.443	1680.73	2.94e-09	1.33e-07	1420719_at	Tex15	testis expressed gene 15	---	synapsis /// synaptonemal complex assembly /// male meiosis /// spermatogenesis /// fertilization /// regulation of double-strand break repair via homologous recombination /// male genitalia development /// regulation of protein localization /// protein localization to chromosome /// homeostasis of number of cells within a tissue	---	---
1416710_at	0.739826	0.787408	-0.0475825	5.19564	65.5281	6.43e-05	0.000765524	1416710_at	Tmem35	transmembrane protein 35	---	---	---	membrane /// integral to membrane
1424191_a_at	0.572684	0.68612	-0.113436	8.86452	78.8525	3.7e-05	0.000491653	1424191_a_at	Tmem41a	transmembrane protein 41a	---	---	---	membrane /// integral to membrane
1417464_at	3.05597	3.22963	-0.173669	3.67146	572.4	8.4e-08	2.89e-06	1417464_at	Tnnc2	troponin C2, fast	<a target="external" href="http://www.wikipathways.org/index.php/Pathway:Mus_musculus:Striated_muscle_contraction">Striated_muscle_contraction</a>	skeletal muscle contraction	actin binding /// calcium ion binding	troponin complex
1435055_a_at	0.518631	0.764681	-0.24605	9.59461	95.4207	2.08e-05	0.000308715	1435055_a_at	Tom1	target of myb1 homolog (chicken)	---	transport /// intracellular protein transport /// protein transport	protein binding /// protein binding	intracellular /// cytoplasm /// early endosome /// cytosol /// membrane /// membrane /// extrinsic to membrane
1424029_at	0.924394	0.833745	0.090649	8.26457	291.226	6.82e-07	1.78e-05	1424029_at	Tspyl4	TSPY-like 4	---	nucleosome assembly	---	nucleus
1427445_a_at	1.2921	1.29748	-0.0053729	2.67842	849738	1.06e-17	8.91e-16	1427445_a_at	Ttn	titin	<a target="external" href="http://www.wikipathways.org/index.php/Pathway:Mus_musculus:Striated_muscle_contraction">Striated_muscle_contraction</a>	in utero embryonic development /// somitogenesis /// heart morphogenesis /// protein amino acid phosphorylation /// proteolysis /// muscle contraction /// heart development /// adult heart development /// regulation of Rho protein signal transduction /// forward locomotion /// sarcomere organization /// sarcomere organization /// sarcomere organization /// striated muscle cell development /// car…	nucleotide binding /// magnesium ion binding /// calcium-dependent cysteine-type endopeptidase activity /// protein kinase activity /// protein serine/threonine kinase activity /// protein tyrosine kinase activity /// Rho guanyl-nucleotide exchange factor activity /// structural constituent of cytoskeleton /// calcium ion binding /// protein binding /// calmodulin binding /// ATP binding /// stru…	intracellular /// nucleus /// cytoplasm /// muscle myosin complex /// myofibril /// sarcomere /// Z disc /// M band /// A band /// I band /// I band
1434585_at	0.557538	1.00232	-0.444782	10.1085	71.496	4.96e-05	0.00062033	1434585_at	Tulp4	Tubby like protein 4	---	intracellular signaling cascade /// modification-dependent protein catabolic process	protein binding	cytoplasm /// cytoplasm
1426486_at	0.570381	0.605571	-0.0351895	10.6197	271.426	8.48e-07	2.16e-05	1426486_at	Ubxn4	UBX domain protein 4	---	response to unfolded protein	protein binding	nucleus /// nuclear envelope /// endoplasmic reticulum /// membrane /// integral to membrane /// extrinsic to membrane
1456181_at	0.578657	0.591321	-0.0126647	3.94581	747.956	3.66e-08	1.36e-06	1456181_at	Wdr91	WD repeat domain 91	---	---	---	---
1426471_at	1.21012	0.956182	0.253935	8.54226	371.379	3.22e-07	9.43e-06	1426471_at	Zfp52	zinc finger protein 52	---	transcription /// regulation of transcription, DNA-dependent	nucleic acid binding /// zinc ion binding /// metal ion binding	intracellular /// nucleus
1429799_at	0.525116	0.61791	-0.0927934	4.103	7.82446e+08	5.87e-27	6.36e-24	1429799_at	Zfp606	zinc finger protein 606	---	transcription /// regulation of transcription, DNA-dependent	nucleic acid binding /// zinc ion binding /// metal ion binding	intracellular /// nucleus
1455697_at	0.502084	-0.548057	1.05014	7.43856	98.1472	1.91e-05	0.000289394	1455697_at	---	---	---	---	---	---
1435595_at	0.551708	-0.79776	1.34947	7.71192	383.804	2.9e-07	8.62e-06	1435595_at	1810011O10Rik	RIKEN cDNA 1810011O10 gene	---	apoptosis	---	---
1430762_at	0.535628	-1.28298	1.81861	4.08184	1088755463	2.09e-27	3.15e-24	1430762_at	4833427G06Rik	RIKEN cDNA 4833427G06 gene	---	---	---	---
1429678_at	0.721998	-0.624739	1.34674	5.75963	296.948	6.43e-07	1.69e-05	1429678_at	5730508B09Rik	RIKEN cDNA 5730508B09 gene	---	---	---	membrane /// integral to membrane
1440262_at	0.559006	-0.766712	1.32572	4.35574	56.8641	9.81e-05	0.00107768	1440262_at	AI414108	expressed sequence AI414108	---	---	---	---
1425789_s_at	0.689839	-0.587777	1.27762	9.4848	115.425	1.17e-05	0.000192979	1425789_s_at	Anxa8	annexin A8	<a target="external" href="http://www.wikipathways.org/index.php/Pathway:Mus_musculus:Prostaglandin_synthesis_regulation">Prostaglandin_synthesis_regulation</a>	blood coagulation	calcium ion binding /// calcium-dependent phospholipid binding	---
1420621_a_at	0.687595	-0.788925	1.47652	11.2387	139.312	6.59e-06	0.000121028	1420621_a_at	App	amyloid beta (A4) precursor protein	---	G2 phase of mitotic cell cycle /// suckling behavior /// mRNA polyadenylation /// regulation of translation /// protein amino acid phosphorylation /// cellular copper ion homeostasis /// cellular copper ion homeostasis /// endocytosis /// endocytosis /// apoptosis /// induction of apoptosis /// cell adhesion /// regulation of epidermal growth factor receptor activity /// Notch signaling pathway /…	DNA binding /// serine-type endopeptidase inhibitor activity /// binding /// iron ion binding /// copper ion binding /// protein binding /// protein binding /// heparin binding /// zinc ion binding /// peptidase activator activity /// peptidase inhibitor activity /// acetylcholine receptor binding /// identical protein binding /// metal ion binding	membrane fraction /// cytoplasm /// cytoplasm /// Golgi apparatus /// Golgi apparatus /// plasma membrane /// coated pit /// cell surface /// membrane /// membrane /// membrane /// integral to membrane /// integral to membrane /// synaptosome /// axon /// cytoplasmic vesicle /// neuromuscular junction /// ciliary rootlet /// neuron projection /// apical part of cell /// perinuclear region of cyto…
1418025_at	0.522117	-0.619687	1.1418	10.7225	89.0744	2.56e-05	0.000364587	1418025_at	Bhlhe40	basic helix-loop-helix family, member e40	---	transcription /// regulation of transcription, DNA-dependent /// entrainment of circadian clock /// regulation of transcription /// negative regulation of transcription, DNA-dependent /// regulation of neuronal synaptic plasticity	DNA binding /// DNA binding /// protein binding /// protein binding /// protein binding /// transcription repressor activity /// transcription regulator activity	nucleus /// nucleus
1427717_at	0.88045	-1.6216	2.50205	5.32386	3662.57	2.59e-10	1.36e-08	1427717_at	Cd80	CD80 antigen	<a target="external" href="http://www.wikipathways.org/index.php/Pathway:Mus_musculus:Inflammatory_Response_Pathway">Inflammatory_Response_Pathway</a>	T cell costimulation /// positive regulation of alpha-beta T cell proliferation /// positive regulation of peptidyl-tyrosine phosphorylation	receptor activity /// protein binding /// protein binding	external side of plasma membrane /// membrane /// integral to membrane
1451950_a_at	1.3069	-1.82107	3.12796	5.28859	441.603	1.88e-07	5.9e-06	1451950_a_at	Cd80	CD80 antigen	<a target="external" href="http://www.wikipathways.org/index.php/Pathway:Mus_musculus:Inflammatory_Response_Pathway">Inflammatory_Response_Pathway</a>	T cell costimulation /// positive regulation of alpha-beta T cell proliferation /// positive regulation of peptidyl-tyrosine phosphorylation	receptor activity /// protein binding /// protein binding	external side of plasma membrane /// membrane /// integral to membrane
1423285_at	1.30242	-1.14364	2.44606	8.27945	4635.5	1.24e-10	6.74e-09	1423285_at	Coch	coagulation factor C homolog (Limulus polyphemus)	---	sensory perception of sound	---	extracellular region /// extracellular space
1418441_at	0.761423	-0.774826	1.53625	5.94756	131.284	7.89e-06	0.000140656	1418441_at	Col8a1	collagen, type VIII, alpha 1	---	cell adhesion /// positive regulation of cell-substrate adhesion /// camera-type eye morphogenesis /// epithelial cell proliferation	protein binding	extracellular region /// proteinaceous extracellular matrix /// basement membrane
1451019_at	1.01254	-0.887792	1.90033	4.85349	309.947	5.63e-07	1.52e-05	1451019_at	Ctsf	cathepsin F	---	proteolysis	cysteine-type endopeptidase activity /// peptidase activity /// cysteine-type peptidase activity /// cysteine-type peptidase activity /// hydrolase activity	lysosome
1434196_at	0.558841	-0.502313	1.06115	6.73224	127.104	8.71e-06	0.000152295	1434196_at	Dnaja4	DnaJ (Hsp40) homolog, subfamily A, member 4	---	protein folding	zinc ion binding /// heat shock protein binding /// metal ion binding /// unfolded protein binding	membrane /// anchored to membrane
1451891_a_at	0.989205	-0.862047	1.85125	6.13095	255.444	1.02e-06	2.53e-05	1451891_a_at	Dysf	dysferlin	---	plasma membrane repair	protein binding	plasma membrane /// membrane /// integral to membrane /// T-tubule /// cytoplasmic vesicle /// sarcolemma
1425622_at	0.834686	-0.817464	1.65215	3.59753	99.4598	1.84e-05	0.000280054	1425622_at	Edil3	EGF-like repeats and discoidin I-like domains 3	---	cell adhesion /// multicellular organismal development /// positive regulation of cell-substrate adhesion	calcium ion binding /// protein binding	extracellular region
1448499_a_at	0.500396	-1.47942	1.97982	3.84883	86.5891	2.79e-05	0.000391388	1448499_a_at	Ephx2	epoxide hydrolase 2, cytoplasmic	---	metabolic process /// response to toxin /// aromatic compound catabolic process	magnesium ion binding /// catalytic activity /// epoxide hydrolase activity /// hydrolase activity /// metal ion binding	cytoplasm /// peroxisome
1454942_at	0.984789	-0.934383	1.91917	7.24822	1437.05	4.79e-09	2.1e-07	1454942_at	Fam129a	family with sequence similarity 129, member A	---	negative regulation of protein amino acid phosphorylation /// positive regulation of protein amino acid phosphorylation /// regulation of translation /// response to stress /// response to endoplasmic reticulum stress /// positive regulation of translation	---	cytoplasm /// cytoplasm
1422567_at	1.04811	-0.735604	1.78372	7.86423	472.369	1.53e-07	4.86e-06	1422567_at	Fam129a	family with sequence similarity 129, member A	---	negative regulation of protein amino acid phosphorylation /// positive regulation of protein amino acid phosphorylation /// regulation of translation /// response to stress /// response to endoplasmic reticulum stress /// positive regulation of translation	---	cytoplasm /// cytoplasm
1439018_at	0.594176	-0.528035	1.12221	6.88397	1354.83	5.76e-09	2.5e-07	1439018_at	Fhdc1	FH2 domain containing 1	---	cellular component organization /// actin cytoskeleton organization	actin binding	---
1429184_at	0.719474	-1.95103	2.67051	8.29925	556.751	9.16e-08	3.11e-06	1429184_at	Gvin1	GTPase, very large interferon inducible 1	---	---	nucleotide binding /// GTP binding	nucleus /// cytoplasm /// cytosol
1442051_at	1.18745	-0.741119	1.92857	6.36397	112.295	1.27e-05	0.000206878	1442051_at	Hist2h3c1	histone cluster 2, H3c1	---	nucleosome assembly	DNA binding	nucleosome /// nucleus /// nucleus /// chromosome
1422155_at	0.861356	-0.663089	1.52445	7.44243	93.4333	2.22e-05	0.000325147	1422155_at	Hist2h3c2	histone cluster 2, H3c2	---	nucleosome assembly	DNA binding	nucleosome /// nucleus /// nucleus /// chromosome
1455251_at	0.611236	-1.06362	1.67485	5.703	88.2267	2.64e-05	0.000373373	1455251_at	Itga1	integrin alpha 1	<a target="external" href="http://www.wikipathways.org/index.php/Pathway:Mus_musculus:Integrin-mediated_cell_adhesion_KEGG">Integrin-mediated_cell_adhesion_KEGG</a>	activation of MAPK activity /// translation /// cell cycle /// cell adhesion /// cell adhesion /// integrin-mediated signaling pathway /// cell proliferation /// neutrophil chemotaxis /// vasodilation /// positive regulation of neuron apoptosis /// cellular extravasation /// neuron projection morphogenesis /// chromosome organization /// cell division /// cell chemotaxis	magnesium ion binding /// nuclease activity /// endonuclease activity /// receptor activity /// integrin binding /// calcium ion binding /// protein binding /// protein binding /// collagen binding /// hydrolase activity /// metal ion binding /// protein heterodimerization activity	acrosomal vesicle /// membrane fraction /// nucleus /// cytoplasm /// integrin complex /// external side of plasma membrane /// membrane /// integral to membrane /// neuron projection /// perikaryon /// membrane raft
1424408_at	1.11608	-0.617353	1.73344	7.11255	257.209	1e-06	2.48e-05	1424408_at	Lims2	LIM and senescent cell antigen like domains 2	---	---	zinc ion binding /// metal ion binding	plasma membrane /// focal adhesion /// focal adhesion /// membrane /// cell junction
1452347_at	0.583299	-0.536272	1.11957	9.87976	5260.24	8.37e-11	4.61e-09	1452347_at	Mef2a	myocyte enhancer factor 2A	---	transcription /// regulation of transcription, DNA-dependent /// regulation of transcription, DNA-dependent /// apoptosis /// multicellular organismal development /// nervous system development /// cell differentiation /// regulation of transcription /// positive regulation of transcription	DNA binding /// DNA binding /// transcription factor activity /// transcription factor activity /// protein binding /// transcription activator activity /// protein kinase binding /// sequence-specific DNA binding /// sequence-specific DNA binding	nucleus /// nucleus /// nucleus
1421252_a_at	0.501494	-0.598174	1.09967	9.09718	59.7335	8.47e-05	0.000959165	1421252_a_at	Mef2a	myocyte enhancer factor 2A	---	transcription /// regulation of transcription, DNA-dependent /// regulation of transcription, DNA-dependent /// apoptosis /// multicellular organismal development /// nervous system development /// cell differentiation /// regulation of transcription /// positive regulation of transcription	DNA binding /// DNA binding /// transcription factor activity /// transcription factor activity /// protein binding /// transcription activator activity /// protein kinase binding /// sequence-specific DNA binding /// sequence-specific DNA binding	nucleus /// nucleus /// nucleus
1418454_at	0.534913	-0.734445	1.26936	9.24042	1037.33	1.32e-08	5.39e-07	1418454_at	Mfap5	microfibrillar associated protein 5	---	---	extracellular matrix constituent conferring elasticity	microfibril /// microfibril /// extracellular region /// proteinaceous extracellular matrix
1449082_at	1.35006	-0.882373	2.23243	6.34194	187.543	2.65e-06	5.71e-05	1449082_at	Mfap5	microfibrillar associated protein 5	---	---	extracellular matrix constituent conferring elasticity	microfibril /// microfibril /// extracellular region /// proteinaceous extracellular matrix
1420693_at	1.28733	-1.0011	2.28843	4.30751	155.24	4.73e-06	9.17e-05	1420693_at	Myom1	myomesin 1	<a target="external" href="http://www.wikipathways.org/index.php/Pathway:Mus_musculus:Striated_muscle_contraction">Striated_muscle_contraction</a>	muscle contraction /// striated muscle contraction	structural constituent of cytoskeleton	cytoskeleton /// striated muscle thick filament /// sarcomere /// M band /// myosin filament
1438452_at	0.659505	-0.936367	1.59587	3.94736	650.182	5.66e-08	2.02e-06	1438452_at	Nebl	nebulette	---	---	zinc ion binding /// metal ion binding	---
1452763_at	0.615443	-0.822858	1.4383	5.46252	817.295	2.78e-08	1.06e-06	1452763_at	Nipa1	non imprinted in Prader-Willi/Angelman syndrome 1 homolog (human)	---	magnesium ion transport	---	early endosome /// plasma membrane /// membrane /// integral to membrane
1450803_at	0.659437	-0.589398	1.24884	6.50759	522.102	1.12e-07	3.71e-06	1450803_at	Ntf3	neurotrophin 3	---	neuromuscular synaptic transmission /// glial cell fate determination /// axon guidance /// axon guidance /// brain development /// peripheral nervous system development /// epidermis development /// nerve development /// mechanoreceptor differentiation /// myelination /// regulation of neuron apoptosis /// positive regulation of glial cell differentiation /// positive regulation of transcription…	receptor binding /// neurotrophin receptor binding /// neurotrophin p75 receptor binding /// protein binding /// growth factor activity /// nerve growth factor binding	extracellular region /// extracellular region /// endoplasmic reticulum lumen /// plasma membrane /// cytoplasmic membrane-bounded vesicle
1434802_s_at	0.561003	-0.864275	1.42528	6.7087	133.998	7.42e-06	0.000133621	1434802_s_at	Ntf3	neurotrophin 3	---	neuromuscular synaptic transmission /// glial cell fate determination /// axon guidance /// axon guidance /// brain development /// peripheral nervous system development /// epidermis development /// nerve development /// mechanoreceptor differentiation /// myelination /// regulation of neuron apoptosis /// positive regulation of glial cell differentiation /// positive regulation of transcription…	receptor binding /// neurotrophin receptor binding /// neurotrophin p75 receptor binding /// protein binding /// growth factor activity /// nerve growth factor binding	extracellular region /// extracellular region /// endoplasmic reticulum lumen /// plasma membrane /// cytoplasmic membrane-bounded vesicle
1456945_at	0.672775	-0.661384	1.33416	7.71343	181.063	2.95e-06	6.25e-05	1456945_at	Nudt6	nudix (nucleoside diphosphate linked moiety X)-type motif 6	---	---	hydrolase activity	---
1421989_s_at	0.544138	-0.767029	1.31117	4.93566	307400	2.54e-16	1.97e-14	1421989_s_at	Papss2	3'-phosphoadenosine 5'-phosphosulfate synthase 2	---	sulfate assimilation /// sulfate assimilation /// blood coagulation /// bone development	nucleotide binding /// catalytic activity /// adenylylsulfate kinase activity /// adenylylsulfate kinase activity /// sulfate adenylyltransferase (ATP) activity /// sulfate adenylyltransferase (ATP) activity /// sulfate adenylyltransferase (ATP) activity /// ATP binding /// kinase activity /// transferase activity /// transferase activity, transferring phosphorus-containing groups /// nucleotidyl…	---
1416441_at	0.528339	-1.22848	1.75682	7.32273	391.191	2.74e-07	8.17e-06	1416441_at	Pgcp	plasma glutamate carboxypeptidase	---	proteolysis /// tissue regeneration	aminopeptidase activity /// carboxypeptidase activity /// peptidase activity /// metallopeptidase activity /// zinc ion binding /// hydrolase activity /// metal ion binding	extracellular region
1422620_s_at	0.770653	-0.784627	1.55528	11.923	132.357	7.7e-06	0.00013797	1422620_s_at	Ppap2a	phosphatidic acid phosphatase type 2A	---	protein amino acid dephosphorylation /// protein amino acid dephosphorylation /// diacylglycerol biosynthetic process /// sphingosine metabolic process /// ceramide metabolic process /// signal transduction	catalytic activity /// phosphatidate phosphatase activity /// phosphatidate phosphatase activity /// phosphatidate phosphatase activity /// phosphatidate phosphatase activity /// hydrolase activity	membrane fraction /// plasma membrane /// plasma membrane /// integral to plasma membrane /// membrane /// integral to membrane
1422619_at	0.695385	-0.73029	1.42568	12.4063	130.519	8.04e-06	0.000142565	1422619_at	Ppap2a	phosphatidic acid phosphatase type 2A	---	protein amino acid dephosphorylation /// protein amino acid dephosphorylation /// diacylglycerol biosynthetic process /// sphingosine metabolic process /// ceramide metabolic process /// signal transduction	catalytic activity /// phosphatidate phosphatase activity /// phosphatidate phosphatase activity /// phosphatidate phosphatase activity /// phosphatidate phosphatase activity /// hydrolase activity	membrane fraction /// plasma membrane /// plasma membrane /// integral to plasma membrane /// membrane /// integral to membrane
1449876_at	0.674944	-0.524256	1.1992	7.16122	274.576	8.18e-07	2.09e-05	1449876_at	Prkg1	protein kinase, cGMP-dependent, type I	---	neuron migration /// protein amino acid phosphorylation /// protein amino acid phosphorylation /// signal transduction /// dendrite development /// forebrain development	nucleotide binding /// protein kinase activity /// protein kinase activity /// protein serine/threonine kinase activity /// cGMP-dependent protein kinase activity /// cGMP-dependent protein kinase activity /// protein binding /// ATP binding /// kinase activity /// transferase activity /// cGMP binding /// cGMP binding	Golgi apparatus
1446560_at	0.713137	-0.613591	1.32673	8.6329	61.7068	7.7e-05	0.000886244	1446560_at	Prss23	protease, serine, 23	---	proteolysis	catalytic activity /// serine-type endopeptidase activity /// peptidase activity /// serine-type peptidase activity /// hydrolase activity	extracellular region /// nucleus
1420899_at	0.739913	-1.56475	2.30467	8.01622	83.555	3.11e-05	0.000426762	1420899_at	Rab18	RAB18, member RAS oncogene family	---	regulation of transcription, DNA-dependent /// transport /// small GTPase mediated signal transduction /// protein transport	nucleotide binding /// ATP binding /// GTP binding /// transcription factor binding	intracellular /// plasma membrane /// membrane /// anchored to membrane
1425560_a_at	0.756313	-1.50974	2.26605	9.35351	506.973	1.23e-07	4.02e-06	1425560_a_at	S100a16	S100 calcium binding protein A16	---	response to calcium ion	calcium ion binding /// calcium ion binding /// protein homodimerization activity	nucleus /// nucleolus /// cytoplasm
1447676_x_at	0.678104	-1.57346	2.25157	9.28711	318.583	5.17e-07	1.42e-05	1447676_x_at	S100a16	S100 calcium binding protein A16	---	response to calcium ion	calcium ion binding /// calcium ion binding /// protein homodimerization activity	nucleus /// nucleolus /// cytoplasm
1454811_a_at	0.736571	-0.824739	1.56131	9.01487	198.91	2.21e-06	4.93e-05	1454811_a_at	Serinc1	serine incorporator 1	---	lipid metabolic process /// phosphatidylserine metabolic process /// phosphatidylserine metabolic process /// sphingolipid metabolic process /// sphingolipid metabolic process /// phospholipid biosynthetic process /// L-serine transport /// L-serine transport /// positive regulation of transferase activity /// positive regulation of transferase activity	protein binding /// protein binding /// L-serine transmembrane transporter activity /// L-serine transmembrane transporter activity	endoplasmic reticulum /// endoplasmic reticulum membrane /// endoplasmic reticulum membrane /// plasma membrane /// plasma membrane /// plasma membrane /// membrane /// integral to membrane
1437197_at	0.573782	-0.920355	1.49414	7.54135	114.17	1.21e-05	0.000198391	1437197_at	Sorbs2	sorbin and SH3 domain containing 2	---	---	zinc ion binding	intracellular /// cytoplasm /// perinuclear region of cytoplasm
1449335_at	0.512943	-0.864318	1.37726	11.1725	142.975	6.08e-06	0.000113092	1449335_at	Timp3	tissue inhibitor of metalloproteinase 3	<a target="external" href="http://www.wikipathways.org/index.php/Pathway:Mus_musculus:Matrix_Metalloproteinases">Matrix_Metalloproteinases</a>	central nervous system development /// aging /// response to mechanical stimulus /// response to hormone stimulus /// response to organic cyclic substance /// tissue regeneration /// response to amino acid stimulus /// response to estrogen stimulus /// negative regulation of proteolysis /// negative regulation of membrane protein ectodomain proteolysis /// response to folic acid	enzyme inhibitor activity /// protein binding /// metalloendopeptidase inhibitor activity	extracellular region /// proteinaceous extracellular matrix /// basement membrane /// cytoplasm
1424567_at	0.503999	-0.850157	1.35416	7.82381	564.728	8.76e-08	3e-06	1424567_at	Tspan2	tetraspanin 2	---	glial cell differentiation	structural constituent of myelin sheath	membrane /// integral to membrane
1417900_a_at	0.75568	-0.706242	1.46192	6.70035	153.241	4.92e-06	9.48e-05	1417900_a_at	Vldlr	very low density lipoprotein receptor	---	response to hypoxia /// lipid metabolic process /// transport /// lipid transport /// endocytosis /// response to nutrient /// steroid metabolic process /// cholesterol metabolic process /// response to hormone stimulus /// response to lipopolysaccharide /// cellular response to insulin stimulus /// very-low-density lipoprotein particle clearance /// very-low-density lipoprotein particle clearanc…	receptor activity /// calcium ion binding /// protein binding /// very-low-density lipoprotein receptor activity /// very-low-density lipoprotein receptor activity	extracellular space /// membrane fraction /// membrane fraction /// nucleus /// coated pit /// membrane /// integral to membrane /// very-low-density lipoprotein particle
1447845_s_at	0.94049	-0.915093	1.85558	4.16553	167.204	3.77e-06	7.61e-05	1447845_s_at	Vnn1	vanin 1	---	acute inflammatory response /// chronic inflammatory response /// nitrogen compound metabolic process /// anti-apoptosis /// inflammatory response /// pantothenate metabolic process /// cell-cell adhesion /// positive regulation of T cell differentiation in the thymus /// innate immune response	hydrolase activity /// hydrolase activity, acting on carbon-nitrogen (but not peptide) bonds /// hydrolase activity, acting on carbon-nitrogen (but not peptide) bonds, in linear amides /// pantetheine hydrolase activity /// GPI anchor binding	extracellular space /// plasma membrane /// membrane /// integral to membrane /// anchored to membrane
1429135_at	0.523052	-0.270666	0.793718	2.79006	41293.2	1.34e-13	9.05e-12	1429135_at	1110059M19Rik	RIKEN cDNA 1110059M19 gene	---	---	---	---
1429089_s_at	0.910563	0.31428	0.596283	10.6035	155.714	4.69e-06	9.1e-05	1429089_s_at	2900026A02Rik	RIKEN cDNA 2900026A02 gene	---	---	---	---
1426647_at	0.512096	-0.166934	0.679031	4.43024	66960.1	2.97e-14	2.08e-12	1426647_at	9130011J15Rik	RIKEN cDNA 9130011J15 gene	---	---	---	membrane /// integral to membrane
1436795_at	0.679369	0.124867	0.554502	7.57313	72.4499	4.77e-05	0.000600867	1436795_at	9630058J23Rik	RIKEN cDNA 9630058J23 gene	---	---	---	membrane /// integral to membrane /// protein complex
1416871_at	0.579648	-0.376435	0.956083	6.44177	150.295	5.22e-06	9.96e-05	1416871_at	Adam8	a disintegrin and metallopeptidase domain 8	---	proteolysis /// integrin-mediated signaling pathway /// cell-cell adhesion	metalloendopeptidase activity /// peptidase activity /// metallopeptidase activity /// metallopeptidase activity /// zinc ion binding /// hydrolase activity /// metal ion binding	plasma membrane /// membrane /// integral to membrane
1439827_at	0.824049	-0.202769	1.02682	7.9393	133.266	7.54e-06	0.000135637	1439827_at	Adamts12	a disintegrin-like and metallopeptidase (reprolysin type) with thrombospondin type 1 motif, 12	---	proteolysis	metalloendopeptidase activity /// peptidase activity /// metallopeptidase activity /// zinc ion binding /// hydrolase activity /// metal ion binding	extracellular region /// proteinaceous extracellular matrix /// extracellular matrix
1442063_at	0.761311	-0.45066	1.21197	5.59386	103.714	1.62e-05	0.000253449	1442063_at	Adamtsl1	ADAMTS-like 1	---	---	peptidase activity /// metallopeptidase activity /// zinc ion binding	extracellular region /// proteinaceous extracellular matrix
1417732_at	0.696697	-0.265757	0.962454	10.1704	65.7931	6.36e-05	0.000759935	1417732_at	Anxa8	annexin A8	<a target="external" href="http://www.wikipathways.org/index.php/Pathway:Mus_musculus:Prostaglandin_synthesis_regulation">Prostaglandin_synthesis_regulation</a>	blood coagulation	calcium ion binding /// calcium-dependent phospholipid binding	---
1416458_at	0.585197	-0.462897	1.04809	8.56673	411.288	2.34e-07	7.16e-06	1416458_at	Arf2	ADP-ribosylation factor 2	---	transport /// small GTPase mediated signal transduction /// protein transport /// protein transport /// vesicle-mediated transport	nucleotide binding /// protein binding /// GTP binding /// GTP binding	intracellular /// Golgi apparatus /// Golgi apparatus
1417225_at	0.5809	-0.0442696	0.62517	12.3378	238.081	1.27e-06	3.05e-05	1417225_at	Arl6ip5	ADP-ribosylation factor-like 6 interacting protein 5	---	L-glutamate transport /// negative regulation of transport	protein binding /// protein C-terminus binding	cytoplasm /// endoplasmic reticulum /// cytoskeleton /// membrane /// integral to membrane
1436281_at	0.610281	0.0408952	0.569385	6.48035	57.7151	9.38e-05	0.00104245	1436281_at	B230307C23Rik	RIKEN cDNA B230307C23 gene	---	regulation of transcription, DNA-dependent	nucleic acid binding	intracellular
1435468_at	0.503946	-0.082687	0.586633	6.87042	64.5583	6.73e-05	0.000795689	1435468_at	B3gnt9	UDP-GlcNAc:betaGal beta-1,3-N-acetylglucosaminyltransferase 9	---	protein amino acid glycosylation	galactosyltransferase activity /// transferase activity /// transferase activity, transferring glycosyl groups	Golgi apparatus /// membrane /// integral to membrane
1451539_at	0.659363	-0.0122519	0.671615	5.09456	68.6697	5.6e-05	0.000683346	1451539_at	Baiap2l1	BAI1-associated protein 2-like 1	---	signal transduction /// filopodium assembly	actin binding /// cytoskeletal adaptor activity /// SH3 domain binding	---
1424940_s_at	0.680232	-0.114995	0.795227	8.08104	62.5776	7.38e-05	0.000857206	1424940_s_at	BC022687	cDNA sequence BC022687	---	---	---	---
1420127_s_at	0.719351	-0.0851841	0.804535	6.21792	80.0423	3.53e-05	0.000475341	1420127_s_at	Ccpg1	cell cycle progression 1	---	cell cycle	---	endoplasmic reticulum membrane /// membrane /// integral to membrane
1418710_at	1.8547	-0.462829	2.31753	7.97242	412.689	2.32e-07	7.11e-06	1418710_at	Cd59a	CD59a antigen	---	---	---	plasma membrane /// external side of plasma membrane /// membrane /// anchored to membrane
1429830_a_at	1.50026	-0.47331	1.97357	8.14456	105.61	1.53e-05	0.000242597	1429830_a_at	Cd59a	CD59a antigen	---	---	---	plasma membrane /// external side of plasma membrane /// membrane /// anchored to membrane
1424996_at	0.687682	0.182302	0.50538	8.7529	195.647	2.33e-06	5.14e-05	1424996_at	Cflar	CASP8 and FADD-like apoptosis regulator	---	proteolysis /// apoptosis /// apoptosis /// regulation of apoptosis /// regulation of apoptosis /// negative regulation of apoptosis /// negative regulation of caspase activity	cysteine-type endopeptidase activity /// protein binding /// protein binding /// cysteine-type peptidase activity	cytoplasm
1453063_at	0.97053	0.308769	0.661761	9.43405	68.7409	5.58e-05	0.000682159	1453063_at	Cltb	clathrin, light polypeptide (Lcb)	---	intracellular protein transport /// vesicle-mediated transport	structural molecule activity /// calcium ion binding /// protein binding /// peptide binding	coated pit /// membrane /// clathrin coat of trans-Golgi network vesicle /// clathrin coat of coated pit /// cytoplasmic vesicle
1460740_at	0.999223	0.208954	0.790269	7.51645	2416.55	9.48e-10	4.67e-08	1460740_at	Cltb /// LOC100046457	clathrin, light polypeptide (Lcb) /// similar to Cltb protein	---	intracellular protein transport /// vesicle-mediated transport	structural molecule activity /// calcium ion binding /// protein binding /// peptide binding	coated pit /// membrane /// clathrin coat of trans-Golgi network vesicle /// clathrin coat of coated pit /// cytoplasmic vesicle
1449154_at	0.578807	-0.379332	0.958139	10.5427	102.246	1.69e-05	0.000261823	1449154_at	Col11a1	collagen, type XI, alpha 1	---	cartilage condensation /// ossification /// chondrocyte development /// heart morphogenesis /// proteoglycan metabolic process /// cell adhesion /// collagen fibril organization /// collagen fibril organization /// inner ear morphogenesis /// embryonic skeletal system morphogenesis /// skeletal system morphogenesis /// cartilage development /// ventricular cardiac muscle morphogenesis	structural molecule activity /// extracellular matrix structural constituent	extracellular region /// proteinaceous extracellular matrix /// collagen /// collagen /// extracellular matrix /// extracellular matrix
1416455_a_at	0.718606	0.122177	0.596429	11.5036	83.7493	3.08e-05	0.000424269	1416455_a_at	Cryab	crystallin, alpha B	---	glucose metabolic process /// protein folding /// oxygen and reactive oxygen species metabolic process /// anti-apoptosis /// muscle organ development /// aging /// response to heat /// negative regulation of cell growth /// microtubule polymerization or depolymerization /// response to estradiol stimulus /// negative regulation of intracellular transport /// response to hydrogen peroxide /// cam…	structural constituent of eye lens /// structural constituent of eye lens /// microtubule binding /// cytoskeletal protein binding /// unfolded protein binding	soluble fraction /// insoluble fraction /// cytoplasm /// Golgi apparatus /// plasma membrane /// cell surface /// microtubule cytoskeleton /// Z disc /// actin filament bundle /// contractile fiber
1431422_a_at	0.73711	0.152682	0.584427	9.55924	285.036	7.29e-07	1.89e-05	1431422_a_at	Dusp14	dual specificity phosphatase 14	---	protein amino acid dephosphorylation /// dephosphorylation	phosphoprotein phosphatase activity /// protein tyrosine phosphatase activity /// protein tyrosine/serine/threonine phosphatase activity /// hydrolase activity /// phosphatase activity /// MAP kinase tyrosine/serine/threonine phosphatase activity	nucleus /// cytoplasm
1449219_at	1.05505	-0.00710062	1.06215	5.77797	75.687	4.18e-05	0.000541939	1449219_at	Fads3	fatty acid desaturase 3	---	lipid metabolic process /// fatty acid biosynthetic process /// transport /// lipid biosynthetic process /// electron transport chain /// oxidation reduction	iron ion binding /// oxidoreductase activity /// oxidoreductase activity, acting on paired donors, with oxidation of a pair of donors resulting in the reduction of molecular oxygen to two molecules of water /// heme binding	endoplasmic reticulum /// membrane /// integral to membrane
1454950_at	0.876869	0.187984	0.688885	5.01127	64.1142	6.87e-05	0.000809246	1454950_at	Fam168a	family with sequence similarity 168, member A	---	---	---	---
1418510_s_at	0.777124	-0.228829	1.00595	6.74631	75.8468	4.16e-05	0.00053945	1418510_s_at	Fbxo8	F-box protein 8	---	ubiquitin-dependent protein catabolic process /// regulation of ARF protein signal transduction	guanyl-nucleotide exchange factor activity /// ARF guanyl-nucleotide exchange factor activity	ubiquitin ligase complex /// intracellular
1454796_at	0.500517	-0.178668	0.679185	4.53492	608.945	6.93e-08	2.43e-06	1454796_at	Ficd	FIC domain containing	---	---	binding /// transferase activity /// nucleotidyltransferase activity /// protein adenylyltransferase activity /// protein adenylyltransferase activity	membrane /// integral to membrane
1415812_at	0.513424	-0.130761	0.644186	13.3527	2965.24	5.01e-10	2.54e-08	1415812_at	Gsn	gelsolin	---	apoptosis /// aging /// oligodendrocyte development /// vesicle-mediated transport /// actin filament polymerization /// actin filament polymerization /// regulation of cell adhesion /// tissue regeneration /// response to ethanol /// response to cadmium ion /// phosphoinositide-mediated signaling /// actin filament severing /// actin filament severing /// response to folic acid /// actin filamen…	actin binding /// calcium ion binding /// protein binding	extracellular region /// extracellular region /// extracellular space /// cytoplasm /// cytosol /// cytosol /// cytoskeleton /// lamellipodium /// protein complex /// perinuclear region of cytoplasm
1418366_at	0.702534	-0.277736	0.98027	7.19929	167.322	3.76e-06	7.6e-05	1418366_at	Hist1h2ad /// Hist1h2an /// Hist2h2aa1 /// Hist2h2aa2 /// Hist2h2ac /// Hist2h3c1	histone cluster 1, H2ad /// histone cluster 1, H2an /// histone cluster 2, H2aa1 /// histone cluster 2, H2aa2 /// histone cluster 2, H2ac /// histone cluster 2, H3c1	---	nucleosome assembly /// nucleosome assembly	DNA binding /// DNA binding	nucleosome /// nucleus /// nucleus /// chromosome
1422947_at	1.16372	0.223464	0.940255	5.06184	2.19561e+07	4.13e-22	5.87e-20	1422947_at	Hist1h4a /// Hist1h4b /// Hist1h4f /// Hist1h4m	histone cluster 1, H4a /// histone cluster 1, H4b /// histone cluster 1, H4f /// histone cluster 1, H4m	---	nucleosome assembly /// negative regulation of megakaryocyte differentiation	DNA binding /// protein binding /// protein binding	nucleosome /// nucleus /// chromosome
1428014_at	0.833139	-0.0514965	0.884635	5.26116	3493.06	3e-10	1.57e-08	1428014_at	Hist1h4h	histone cluster 1, H4h	---	nucleosome assembly /// negative regulation of megakaryocyte differentiation	DNA binding /// protein binding /// protein binding	nucleosome /// nucleus /// chromosome
1420565_at	0.792919	0.111796	0.681123	7.31781	93.8642	2.19e-05	0.000321284	1420565_at	Hoxa1	homeo box A1	---	transcription /// regulation of transcription, DNA-dependent /// regulation of transcription from RNA polymerase II promoter /// multicellular organismal development /// nervous system development /// motor axon guidance /// anatomical structure morphogenesis /// anterior/posterior pattern formation /// anterior/posterior pattern formation /// rhombomere 3 development /// rhombomere 3 development…	DNA binding /// transcription factor activity /// transcription regulator activity /// sequence-specific DNA binding	nucleus
1426857_a_at	0.691903	0.102303	0.5896	7.27156	341.931	4.15e-07	1.18e-05	1426857_a_at	Hsdl2	hydroxysteroid dehydrogenase like 2	---	metabolic process /// oxidation reduction	catalytic activity /// binding /// sterol carrier activity /// oxidoreductase activity	mitochondrion
1452388_at	0.626955	-0.39621	1.02317	6.57766	78.5759	3.74e-05	0.000495993	1452388_at	Hspa1a	heat shock protein 1A	---	telomere maintenance /// DNA repair /// response to stress /// response to heat /// response to heat	nucleotide binding /// protein binding /// ATP binding	mitochondrion /// cytoplasmic part
1427126_at	0.5282	-0.43634	0.96454	9.95118	739.566	3.79e-08	1.41e-06	1427126_at	Hspa1b	heat shock protein 1B	---	telomere maintenance /// DNA repair /// anti-apoptosis /// response to stress /// response to heat /// response to heat /// negative regulation of caspase activity	nucleotide binding /// protein binding /// protein binding /// ATP binding	intracellular /// mitochondrion /// mitochondrion /// mitochondrial matrix /// cytoplasmic part
1417014_at	0.758923	0.0842371	0.674686	6.63921	120.102	1.04e-05	0.000175347	1417014_at	Hspb8	heat shock protein 8	---	response to stress /// response to heat	protein binding /// identical protein binding	intracellular
1452349_x_at	0.940481	0.328325	0.612157	7.37302	73.6862	4.53e-05	0.000576166	1452349_x_at	Ifi205 /// Mnda	interferon activated gene 205 /// myeloid cell nuclear differentiation antigen	---	transcription /// regulation of transcription	protein binding	nucleus
1416474_at	0.96021	0.299274	0.660935	6.74122	172.084	3.45e-06	7.09e-05	1416474_at	Igdcc4	immunoglobulin superfamily, DCC subclass, member 4	---	---	---	plasma membrane /// integral to plasma membrane /// membrane /// integral to membrane
1435646_at	0.608857	-0.465079	1.07394	6.38949	1120.99	1.04e-08	4.33e-07	1435646_at	Ikbkg	inhibitor of kappaB kinase gamma	<a target="external" href="http://www.wikipathways.org/index.php/Pathway:Mus_musculus:Apoptosis">Apoptosis</a> /// <a target="external" href="http://www.wikipathways.org/index.php/Pathway:Mus_musculus:Apoptosis_GenMAPP">Apoptosis_GenMAPP</a>	B cell homeostasis /// transcription /// activation of NF-kappaB-inducing kinase activity /// regulation of transcription	protein binding /// protein binding /// zinc ion binding /// kinase activity /// metal ion binding /// protein heterodimerization activity	nucleus /// cytoplasm /// cytoplasm /// cytosol /// IkappaB kinase complex
1442073_at	0.812128	-0.213466	1.02559	5.34279	176.393	3.2e-06	6.67e-05	1442073_at	Inpp1	inositol polyphosphate-1-phosphatase	---	---	magnesium ion binding /// inositol or phosphatidylinositol phosphatase activity /// inositol-1,4-bisphosphate 1-phosphatase activity /// hydrolase activity /// lithium ion binding /// metal ion binding	---
1455404_at	0.972764	0.111131	0.861633	7.94446	340.615	4.2e-07	1.19e-05	1455404_at	Jph2	junctophilin 2	---	elevation of cytosolic calcium ion concentration /// multicellular organismal development	protein binding	membrane fraction /// endoplasmic reticulum /// microsome /// plasma membrane /// membrane /// integral to membrane /// sarcoplasmic reticulum /// sarcoplasmic reticulum /// sarcoplasmic reticulum /// extrinsic to membrane /// Z disc
1448541_at	0.509708	-0.300485	0.810194	4.48026	1023.94	1.38e-08	5.59e-07	1448541_at	Klc1	kinesin light chain 1	---	microtubule-based movement /// axon cargo transport	motor activity /// microtubule motor activity /// binding /// protein binding	cytoplasm /// cytosol /// kinesin complex /// kinesin complex /// microtubule /// axon /// cytoplasmic vesicle /// ciliary rootlet /// ciliary rootlet /// neuron projection /// membrane-bounded organelle
1447849_s_at	0.556756	-0.131703	0.688458	6.75217	302.672	6.06e-07	1.62e-05	1447849_s_at	Maf	avian musculoaponeurotic fibrosarcoma (v-maf) AS42 oncogene homolog	---	cytokine production /// lens development in camera-type eye /// transcription /// regulation of transcription, DNA-dependent /// regulation of chondrocyte differentiation /// regulation of transcription /// regulation of transcription /// positive regulation of transcription from RNA polymerase II promoter /// positive regulation of transcription from RNA polymerase II promoter /// cell developme…	DNA binding /// DNA binding /// double-stranded DNA binding /// transcription factor activity /// transcription factor activity /// protein binding /// transcription activator activity /// protein homodimerization activity /// sequence-specific DNA binding /// sequence-specific DNA binding /// protein heterodimerization activity	nucleus /// nucleus /// cytoplasm
1456423_at	0.64271	-0.0595838	0.702294	4.72842	164.998	3.92e-06	7.88e-05	1456423_at	Mbd5	methyl-CpG binding domain protein 5	---	---	DNA binding	nucleus
1436858_at	0.531843	-0.444621	0.976464	8.53404	153.204	4.92e-06	9.48e-05	1436858_at	Mbnl2	muscleblind-like 2	---	---	nucleic acid binding /// RNA binding /// zinc ion binding /// metal ion binding	nucleus /// cytoplasm
1434151_at	0.75111	-0.0179871	0.769097	6.79738	92.297	2.3e-05	0.00033456	1434151_at	Mettl7a1	methyltransferase like 7A1	---	metabolic process	methyltransferase activity /// transferase activity	---
1450391_a_at	1.49571	0.316942	1.17877	6.95013	339.188	4.26e-07	1.21e-05	1450391_a_at	Mgll	monoglyceride lipase	---	---	carboxylesterase activity /// hydrolase activity /// acylglycerol lipase activity	---
1436188_a_at	0.661629	-0.224851	0.88648	10.7437	6277.32	4.82e-11	2.71e-09	1436188_a_at	Ndrg4	N-myc downstream regulated gene 4	---	multicellular organismal development	---	---
1426615_s_at	0.595719	-0.363867	0.959586	11.4591	299.424	6.26e-07	1.66e-05	1426615_s_at	Ndrg4	N-myc downstream regulated gene 4	---	multicellular organismal development	---	---
1432591_at	0.628013	0.000892098	0.627121	9.00733	103.333	1.63e-05	0.000255494	1432591_at	Pappa	pregnancy-associated plasma protein A	---	proteolysis /// cell differentiation	endopeptidase activity /// peptidase activity /// metallopeptidase activity /// zinc ion binding /// hydrolase activity /// metal ion binding	extracellular region /// membrane
1434510_at	0.628988	-0.499681	1.12867	8.71949	408.205	2.4e-07	7.3e-06	1434510_at	Papss2	3'-phosphoadenosine 5'-phosphosulfate synthase 2	---	sulfate assimilation /// sulfate assimilation /// blood coagulation /// bone development	nucleotide binding /// catalytic activity /// adenylylsulfate kinase activity /// adenylylsulfate kinase activity /// sulfate adenylyltransferase (ATP) activity /// sulfate adenylyltransferase (ATP) activity /// sulfate adenylyltransferase (ATP) activity /// ATP binding /// kinase activity /// transferase activity /// transferase activity, transferring phosphorus-containing groups /// nucleotidyl…	---
1416383_a_at	1.06803	0.294815	0.773212	5.49308	531.339	1.06e-07	3.55e-06	1416383_a_at	Pcx	pyruvate carboxylase	<a target="external" href="http://www.wikipathways.org/index.php/Pathway:Mus_musculus:Fatty_Acid_Synthesis">Fatty_Acid_Synthesis</a> /// <a target="external" href="http://www.wikipathways.org/index.php/Pathway:Mus_musculus:Glycolysis_and_Gluconeogenesis">Glycolysis_and_Gluconeogenesis</a> /// <a target="external" href="http://www.wikipathways.org/index.php/Pathway:Mus_musculus:Krebs-TCA_Cycle">Kr…	gluconeogenesis /// oxaloacetate metabolic process /// metabolic process /// lipid biosynthetic process	nucleotide binding /// catalytic activity /// pyruvate carboxylase activity /// ATP binding /// biotin binding /// ligase activity /// manganese ion binding /// carboxylic acid binding /// metal ion binding	soluble fraction /// cytoplasm /// mitochondrion /// mitochondrion /// mitochondrion /// mitochondrial inner membrane /// mitochondrial matrix
1422861_s_at	0.660155	-0.015209	0.675364	8.8831	354.533	3.71e-07	1.07e-05	1422861_s_at	Pdlim5	PDZ and LIM domain 5	---	---	actin binding /// protein kinase C binding /// protein binding /// protein binding /// zinc ion binding /// actinin binding /// metal ion binding /// protein N-terminus binding	membrane fraction /// cytosol /// actin cytoskeleton /// Z disc
1422862_at	1.10188	-0.46996	1.57183	4.93048	83.5709	3.1e-05	0.000426647	1422862_at	Pdlim5	PDZ and LIM domain 5	---	---	actin binding /// protein kinase C binding /// protein binding /// protein binding /// zinc ion binding /// actinin binding /// metal ion binding /// protein N-terminus binding	membrane fraction /// cytosol /// actin cytoskeleton /// Z disc
1450786_x_at	0.626716	-0.139198	0.765914	10.4329	76.2007	4.1e-05	0.000533197	1450786_x_at	Pdlim5	PDZ and LIM domain 5	---	---	actin binding /// protein kinase C binding /// protein binding /// protein binding /// zinc ion binding /// actinin binding /// metal ion binding /// protein N-terminus binding	membrane fraction /// cytosol /// actin cytoskeleton /// Z disc
1428308_at	0.777724	-0.41015	1.18787	9.60206	108.536	1.41e-05	0.000226155	1428308_at	Pdrg1	p53 and DNA damage regulated 1	---	protein folding	unfolded protein binding	cytoplasm /// prefoldin complex
1426387_x_at	0.85795	-0.100177	0.958127	8.18657	654.334	5.55e-08	1.99e-06	1426387_x_at	Pisd /// Pisd-ps1 /// Pisd-ps3	phosphatidylserine decarboxylase /// phosphatidylserine decarboxylase, pseudogene 1 /// phosphatidylserine decarboxylase, pseudogene 3	---	phospholipid biosynthetic process	phosphatidylserine decarboxylase activity /// lyase activity /// carboxy-lyase activity	mitochondrion /// mitochondrion
1436944_x_at	1.62262	-0.268557	1.89118	7.86419	114.726	1.19e-05	0.000195894	1436944_x_at	Pisd /// Pisd-ps1 /// Pisd-ps3	phosphatidylserine decarboxylase /// phosphatidylserine decarboxylase, pseudogene 1 /// phosphatidylserine decarboxylase, pseudogene 3	---	phospholipid biosynthetic process	phosphatidylserine decarboxylase activity /// lyase activity /// carboxy-lyase activity	mitochondrion /// mitochondrion
1434975_x_at	1.37765	-0.16003	1.53768	8.28098	200.079	2.17e-06	4.85e-05	1434975_x_at	Pisd-ps3	phosphatidylserine decarboxylase, pseudogene 3	---	---	---	---
1455324_at	0.851917	-0.00731725	0.859234	9.08489	155.859	4.67e-06	9.07e-05	1455324_at	Plcxd2	phosphatidylinositol-specific phospholipase C, X domain containing 2	---	lipid metabolic process /// intracellular signaling cascade	phospholipase C activity /// phosphoric diester hydrolase activity	---
1426401_at	0.621194	-0.258949	0.880144	9.92537	84.8339	2.97e-05	0.000412072	1426401_at	Ppp3ca	protein phosphatase 3, catalytic subunit, alpha isoform	<a target="external" href="http://www.wikipathways.org/index.php/Pathway:Mus_musculus:G_Protein_Signaling">G_Protein_Signaling</a>	G1/S transition of mitotic cell cycle /// response to amphetamine /// protein amino acid dephosphorylation /// protein import into nucleus /// calcium ion transport /// response to stress /// dephosphorylation /// skeletal muscle fiber development /// regulation of synaptic transmission /// regulation of excitatory postsynaptic membrane potential	phosphoprotein phosphatase activity /// phosphoprotein phosphatase activity /// calcium-dependent protein serine/threonine phosphatase activity /// iron ion binding /// protein binding /// protein binding /// calmodulin binding /// zinc ion binding /// hydrolase activity /// metal ion binding /// protein heterodimerization activity	soluble fraction /// insoluble fraction /// nucleus /// nucleus /// cytoplasm /// mitochondrion /// microsome /// cytosol /// cytosol /// calcineurin complex /// calcineurin complex /// membrane /// Z disc
1416753_at	0.505813	-0.276985	0.782799	5.62146	78.1412	3.8e-05	0.000502994	1416753_at	Prkar1b	protein kinase, cAMP dependent regulatory, type I beta	<a target="external" href="http://www.wikipathways.org/index.php/Pathway:Mus_musculus:Calcium_regulation_in_cardiac_cells">Calcium_regulation_in_cardiac_cells</a> /// <a target="external" href="http://www.wikipathways.org/index.php/Pathway:Mus_musculus:G_Protein_Signaling">G_Protein_Signaling</a> /// <a target="external" href="http://www.wikipathways.org/index.php/Pathway:Mus_musculus:Smooth_musc…	regulation of protein amino acid phosphorylation /// protein amino acid phosphorylation /// signal transduction /// learning or memory /// cell proliferation /// organ morphogenesis	nucleotide binding /// cAMP-dependent protein kinase regulator activity /// cAMP-dependent protein kinase regulator activity /// kinase activity /// cAMP binding	cytoplasm /// cAMP-dependent protein kinase complex
1422780_at	1.12304	0.102512	1.02053	5.48361	87.5586	2.7e-05	0.00038036	1422780_at	Pxmp4	peroxisomal membrane protein 4	---	---	---	peroxisome /// peroxisomal membrane /// membrane /// integral to membrane
1420832_at	0.652007	-0.252185	0.904193	9.31638	91.6436	2.35e-05	0.000340069	1420832_at	Qsox1	quiescin Q6 sulfhydryl oxidase 1	---	protein thiol-disulfide exchange /// protein thiol-disulfide exchange /// cell redox homeostasis /// oxidation reduction	oxidoreductase activity /// flavin-linked sulfhydryl oxidase activity /// flavin-linked sulfhydryl oxidase activity /// flavin-linked sulfhydryl oxidase activity /// thiol oxidase activity	extracellular region /// extracellular space /// extracellular space /// endoplasmic reticulum /// Golgi apparatus /// Golgi apparatus /// membrane /// integral to membrane /// integral to Golgi membrane /// integral to Golgi membrane
1438268_at	0.51262	-0.272114	0.784734	7.92364	113.983	1.21e-05	0.000199147	1438268_at	Rc3h2	ring finger and CCCH-type zinc finger domains 2	---	---	nucleic acid binding /// DNA binding /// protein binding /// zinc ion binding /// metal ion binding	membrane fraction /// cytoplasm /// cell surface /// endomembrane system /// membrane /// perinuclear region of cytoplasm
1416600_a_at	0.568269	-0.230385	0.798654	8.99668	175.32	3.26e-06	6.78e-05	1416600_a_at	Rcan1	regulator of calcineurin 1	---	calcium-mediated signaling /// regulation of phosphoprotein phosphatase activity /// skeletal muscle fiber development	protein binding	nucleus /// cytoplasm
1450784_at	0.515081	-0.272773	0.787854	8.40573	327.232	4.76e-07	1.32e-05	1450784_at	Reck	reversion-inducing-cysteine-rich protein with kazal motifs	---	blood vessel maturation /// blood vessel maturation /// extracellular matrix organization	endopeptidase inhibitor activity /// endopeptidase inhibitor activity /// serine-type endopeptidase inhibitor activity /// protein binding /// protein binding /// peptidase inhibitor activity	peripheral to membrane of membrane fraction /// peripheral to membrane of membrane fraction /// plasma membrane /// membrane /// anchored to membrane
1425929_a_at	0.56665	-0.338745	0.905395	6.4398	108.728	1.4e-05	0.000225105	1425929_a_at	Rnf14	ring finger protein 14	---	transcription /// protein ubiquitination /// modification-dependent protein catabolic process /// response to estradiol stimulus /// regulation of transcription	protein binding /// zinc ion binding /// ligase activity /// small conjugating protein ligase activity /// small conjugating protein ligase activity /// metal ion binding	nucleus /// nucleus /// cytoplasm /// cytoplasm
1417421_at	0.863378	0.342445	0.520933	5.53092	1132963564	1.85e-27	2.87e-24	1417421_at	S100a1	S100 calcium binding protein A1	---	---	calcium ion binding /// protein binding /// zinc ion binding /// identical protein binding /// metal ion binding	cytoplasm /// sarcoplasmic reticulum
1419814_s_at	0.916981	0.237156	0.679825	7.89683	117.888	1.1e-05	0.000183153	1419814_s_at	S100a1	S100 calcium binding protein A1	---	---	calcium ion binding /// protein binding /// zinc ion binding /// identical protein binding /// metal ion binding	cytoplasm /// sarcoplasmic reticulum
1459897_a_at	0.971532	-0.3979	1.36943	7.80901	304.784	5.93e-07	1.59e-05	1459897_a_at	Sbsn	suprabasin	---	---	---	extracellular region /// cytoplasm
1428717_at	0.888336	0.263971	0.624365	6.72983	110.107	1.35e-05	0.000217973	1428717_at	Scrn1	secernin 1	---	exocytosis /// exocytosis	---	nucleus /// cytoplasm /// nuclear membrane
1448545_at	1.34364	0.0666938	1.27695	9.08459	81.0414	3.41e-05	0.000460825	1448545_at	Sdc2	syndecan 2	---	---	protein binding /// cytoskeletal protein binding	membrane /// integral to membrane
1426576_at	0.796881	-0.138049	0.93493	8.16166	168.448	3.68e-06	7.49e-05	1426576_at	Sgms1	sphingomyelin synthase 1	---	lipid metabolic process /// sphingolipid metabolic process /// sphingomyelin biosynthetic process /// sphingomyelin biosynthetic process /// apoptosis /// inflammatory response /// cell growth /// cell growth /// negative regulation of apoptosis	protein binding /// kinase activity /// transferase activity /// sphingomyelin synthase activity /// sphingomyelin synthase activity /// ceramide cholinephosphotransferase activity /// ceramide cholinephosphotransferase activity	Golgi trans cisterna /// Golgi trans cisterna /// nucleus /// endoplasmic reticulum /// Golgi apparatus /// plasma membrane /// membrane /// integral to membrane /// integral to Golgi membrane /// integral to Golgi membrane
1426575_at	0.967739	0.0848092	0.88293	6.64507	84.5049	3e-05	0.000415388	1426575_at	Sgms1	sphingomyelin synthase 1	---	lipid metabolic process /// sphingolipid metabolic process /// sphingomyelin biosynthetic process /// sphingomyelin biosynthetic process /// apoptosis /// inflammatory response /// cell growth /// cell growth /// negative regulation of apoptosis	protein binding /// kinase activity /// transferase activity /// sphingomyelin synthase activity /// sphingomyelin synthase activity /// ceramide cholinephosphotransferase activity /// ceramide cholinephosphotransferase activity	Golgi trans cisterna /// Golgi trans cisterna /// nucleus /// endoplasmic reticulum /// Golgi apparatus /// plasma membrane /// membrane /// integral to membrane /// integral to Golgi membrane /// integral to Golgi membrane
1436499_at	0.618797	-0.046277	0.665074	10.3106	82.3006	3.25e-05	0.000443265	1436499_at	Sgms1	sphingomyelin synthase 1	---	lipid metabolic process /// sphingolipid metabolic process /// sphingomyelin biosynthetic process /// sphingomyelin biosynthetic process /// apoptosis /// inflammatory response /// cell growth /// cell growth /// negative regulation of apoptosis	protein binding /// kinase activity /// transferase activity /// sphingomyelin synthase activity /// sphingomyelin synthase activity /// ceramide cholinephosphotransferase activity /// ceramide cholinephosphotransferase activity	Golgi trans cisterna /// Golgi trans cisterna /// nucleus /// endoplasmic reticulum /// Golgi apparatus /// plasma membrane /// membrane /// integral to membrane /// integral to Golgi membrane /// integral to Golgi membrane
1449477_s_at	0.663848	-0.175647	0.839495	5.66602	2118.1	1.43e-09	6.85e-08	1449477_s_at	Slc2a10	solute carrier family 2 (facilitated glucose transporter), member 10	---	transport /// carbohydrate transport /// glucose transport /// transmembrane transport	transporter activity /// glucose transmembrane transporter activity /// substrate-specific transmembrane transporter activity	cytoplasm /// integral to plasma membrane /// membrane /// integral to membrane /// perinuclear region of cytoplasm
1425826_a_at	0.545234	-0.214991	0.760225	8.84557	207.885	1.93e-06	4.39e-05	1425826_a_at	Sorbs1	sorbin and SH3 domain containing 1	<a target="external" href="http://www.wikipathways.org/index.php/Pathway:Mus_musculus:Integrin-mediated_cell_adhesion_KEGG">Integrin-mediated_cell_adhesion_KEGG</a>	transport /// insulin receptor signaling pathway /// insulin receptor signaling pathway /// glucose transport /// cellular response to insulin stimulus /// cellular response to insulin stimulus /// stress fiber formation /// positive regulation of glycogen biosynthetic process /// positive regulation of glucose import /// positive regulation of lipid biosynthetic process /// focal adhesion format…	SH3/SH2 adaptor activity /// insulin receptor binding /// insulin receptor binding /// insulin receptor binding /// protein binding /// protein kinase binding	stress fiber /// nucleus /// nucleus /// cytoplasm /// cytosol /// cytoskeleton /// plasma membrane /// insulin receptor complex /// adherens junction /// cell-cell adherens junction /// cell-substrate adherens junction /// membrane /// membrane /// flotillin complex /// cell junction /// membrane raft
1435878_at	0.981013	0.0145885	0.966424	6.17356	96.1669	2.03e-05	0.000303524	1435878_at	Stk38l	serine/threonine kinase 38 like	---	protein amino acid phosphorylation /// protein amino acid phosphorylation /// protein amino acid phosphorylation /// protein kinase cascade /// protein kinase cascade /// regulation of cellular component organization	nucleotide binding /// magnesium ion binding /// magnesium ion binding /// actin binding /// protein kinase activity /// protein serine/threonine kinase activity /// protein serine/threonine kinase activity /// protein serine/threonine kinase activity /// protein binding /// ATP binding /// ATP binding /// kinase activity /// transferase activity /// metal ion binding	cytoplasm /// cytoplasm /// cytoskeleton /// actin cytoskeleton
1447800_x_at	0.618251	-0.0978586	0.71611	9.18595	639.06	5.97e-08	2.13e-06	1447800_x_at	Tcn2	transcobalamin 2	---	transport /// ion transport /// cobalt ion transport /// cobalamin transport	cobalt ion transmembrane transporter activity /// cobalamin binding /// cobalt ion binding	extracellular region /// extracellular space
1454646_at	1.52473	0.338771	1.18596	6.19616	111.855	1.29e-05	0.000209062	1454646_at	Tcp11l2	t-complex 11 (mouse) like 2	---	---	---	---
1420124_s_at	0.591498	-0.498158	1.08966	7.42719	70.24	5.23e-05	0.000648887	1420124_s_at	Tcta	T-cell leukemia translocation altered gene	---	---	---	---
1433428_x_at	1.45823	0.0512072	1.40702	10.3384	261.691	9.49e-07	2.37e-05	1433428_x_at	Tgm2	transglutaminase 2, C polypeptide	---	blood vessel remodeling /// induction of apoptosis /// G-protein coupled receptor protein signaling pathway /// activation of phospholipase C activity by G-protein coupled receptor protein signaling pathway coupled to IP3 second messenger /// peptide cross-linking /// peptide cross-linking /// isopeptide cross-linking via N6-(L-isoglutamyl)-L-lysine /// positive regulation of I-kappaB kinase/NF-k…	protein-glutamine gamma-glutamyltransferase activity /// protein-glutamine gamma-glutamyltransferase activity /// calcium ion binding /// calcium ion binding /// GTP binding /// GTP binding /// acyltransferase activity /// transferase activity /// protein domain specific binding /// metal ion binding	proteinaceous extracellular matrix /// cytoplasm /// mitochondrion /// cytosol /// plasma membrane /// membrane
1455900_x_at	1.52317	-0.123315	1.64649	9.0579	168.847	3.66e-06	7.44e-05	1455900_x_at	Tgm2	transglutaminase 2, C polypeptide	---	blood vessel remodeling /// induction of apoptosis /// G-protein coupled receptor protein signaling pathway /// activation of phospholipase C activity by G-protein coupled receptor protein signaling pathway coupled to IP3 second messenger /// peptide cross-linking /// peptide cross-linking /// isopeptide cross-linking via N6-(L-isoglutamyl)-L-lysine /// positive regulation of I-kappaB kinase/NF-k…	protein-glutamine gamma-glutamyltransferase activity /// protein-glutamine gamma-glutamyltransferase activity /// calcium ion binding /// calcium ion binding /// GTP binding /// GTP binding /// acyltransferase activity /// transferase activity /// protein domain specific binding /// metal ion binding	proteinaceous extracellular matrix /// cytoplasm /// mitochondrion /// cytosol /// plasma membrane /// membrane
1437277_x_at	1.44421	0.0480085	1.3962	9.97807	104.915	1.56e-05	0.000246218	1437277_x_at	Tgm2	transglutaminase 2, C polypeptide	---	blood vessel remodeling /// induction of apoptosis /// G-protein coupled receptor protein signaling pathway /// activation of phospholipase C activity by G-protein coupled receptor protein signaling pathway coupled to IP3 second messenger /// peptide cross-linking /// peptide cross-linking /// isopeptide cross-linking via N6-(L-isoglutamyl)-L-lysine /// positive regulation of I-kappaB kinase/NF-k…	protein-glutamine gamma-glutamyltransferase activity /// protein-glutamine gamma-glutamyltransferase activity /// calcium ion binding /// calcium ion binding /// GTP binding /// GTP binding /// acyltransferase activity /// transferase activity /// protein domain specific binding /// metal ion binding	proteinaceous extracellular matrix /// cytoplasm /// mitochondrion /// cytosol /// plasma membrane /// membrane
1417500_a_at	1.32673	0.0489568	1.27777	9.27764	74.6544	4.36e-05	0.000558642	1417500_a_at	Tgm2	transglutaminase 2, C polypeptide	---	blood vessel remodeling /// induction of apoptosis /// G-protein coupled receptor protein signaling pathway /// activation of phospholipase C activity by G-protein coupled receptor protein signaling pathway coupled to IP3 second messenger /// peptide cross-linking /// peptide cross-linking /// isopeptide cross-linking via N6-(L-isoglutamyl)-L-lysine /// positive regulation of I-kappaB kinase/NF-k…	protein-glutamine gamma-glutamyltransferase activity /// protein-glutamine gamma-glutamyltransferase activity /// calcium ion binding /// calcium ion binding /// GTP binding /// GTP binding /// acyltransferase activity /// transferase activity /// protein domain specific binding /// metal ion binding	proteinaceous extracellular matrix /// cytoplasm /// mitochondrion /// cytosol /// plasma membrane /// membrane
1460302_at	0.580129	-0.387763	0.967893	14.1298	95.695	2.06e-05	0.000306718	1460302_at	Thbs1	thrombospondin 1	<a target="external" href="http://www.wikipathways.org/index.php/Pathway:Mus_musculus:Inflammatory_Response_Pathway">Inflammatory_Response_Pathway</a> /// <a target="external" href="http://www.wikipathways.org/index.php/Pathway:Mus_musculus:TGF_Beta_Signaling_Pathway">TGF_Beta_Signaling_Pathway</a>	activation of MAPK activity /// negative regulation of endothelial cell proliferation /// sprouting angiogenesis /// chronic inflammatory response /// negative regulation of antigen processing and presentation of peptide or polysaccharide antigen via MHC class II /// negative regulation of dendritic cell antigen processing and presentation /// inflammatory response /// immune response /// cell cy…	fibronectin binding /// integrin binding /// structural molecule activity /// calcium ion binding /// protein binding /// heparin binding /// low-density lipoprotein binding /// laminin binding /// eukaryotic cell surface binding /// fibroblast growth factor 2 binding /// extracellular matrix binding /// fibrinogen binding /// collagen V binding	extracellular region /// fibrinogen complex /// extracellular space /// external side of plasma membrane
1417162_at	0.502753	-0.232693	0.735446	10.7433	517.009	1.15e-07	3.81e-06	1417162_at	Tmbim1	transmembrane BAX inhibitor motif containing 1	---	---	---	membrane /// integral to membrane
1417611_at	0.509326	-0.00681225	0.516138	9.63993	74.9991	4.3e-05	0.000553167	1417611_at	Tmem37	transmembrane protein 37	---	transport /// ion transport /// calcium ion transport	ion channel activity /// voltage-gated ion channel activity /// calcium channel activity /// calcium ion binding	membrane /// integral to membrane
1455256_at	0.802326	0.0119998	0.790326	7.2087	82.6224	3.21e-05	0.000438403	1455256_at	Tnik	TRAF2 and NCK interacting kinase	---	protein amino acid phosphorylation /// response to stress /// protein kinase cascade	nucleotide binding /// protein kinase activity /// protein serine/threonine kinase activity /// protein serine/threonine kinase activity /// small GTPase regulator activity /// ATP binding /// kinase activity /// transferase activity	---
1417028_a_at	1.03036	-0.104111	1.13447	7.01897	220.344	1.61e-06	3.76e-05	1417028_a_at	Trim2	tripartite motif-containing 2	---	---	protein binding /// protein binding /// zinc ion binding /// zinc ion binding /// myosin binding /// metal ion binding	intracellular /// cytoplasm /// cytoplasm
1434465_x_at	0.624656	-0.432463	1.05712	8.7148	105.647	1.53e-05	0.000242512	1434465_x_at	Vldlr	very low density lipoprotein receptor	---	response to hypoxia /// lipid metabolic process /// transport /// lipid transport /// endocytosis /// response to nutrient /// steroid metabolic process /// cholesterol metabolic process /// response to hormone stimulus /// response to lipopolysaccharide /// cellular response to insulin stimulus /// very-low-density lipoprotein particle clearance /// very-low-density lipoprotein particle clearanc…	receptor activity /// calcium ion binding /// protein binding /// very-low-density lipoprotein receptor activity /// very-low-density lipoprotein receptor activity	extracellular space /// membrane fraction /// membrane fraction /// nucleus /// coated pit /// membrane /// integral to membrane /// very-low-density lipoprotein particle
1451196_at	0.560855	-0.304837	0.865692	9.45356	11221.5	7.86e-12	4.72e-10	1451196_at	Ypel5	yippee-like 5 (Drosophila)	---	---	---	---
1441070_at	0.653214	0.366849	0.286364	7.27638	71.1017	5.04e-05	0.000629283	1441070_at	---	---	---	---	---	---
1454309_at	0.685895	0.410658	0.275237	3.14387	8.33312e+08	4.82e-27	5.69e-24	1454309_at	2810002N01Rik	RIKEN cDNA 2810002N01 gene	---	induction of apoptosis by intracellular signals	---	mitochondrion
1418586_at	0.585279	0.418413	0.166866	3.10181	114.95	1.18e-05	0.000194947	1418586_at	Adcy9	adenylate cyclase 9	<a target="external" href="http://www.wikipathways.org/index.php/Pathway:Mus_musculus:Calcium_regulation_in_cardiac_cells">Calcium_regulation_in_cardiac_cells</a> /// <a target="external" href="http://www.wikipathways.org/index.php/Pathway:Mus_musculus:G_Protein_Signaling">G_Protein_Signaling</a> /// <a target="external" href="http://www.wikipathways.org/index.php/Pathway:Mus_musculus:Smooth_musc…	cAMP biosynthetic process /// cAMP biosynthetic process /// cAMP biosynthetic process /// activation of adenylate cyclase activity /// intracellular signaling cascade /// cyclic nucleotide biosynthetic process	nucleotide binding /// magnesium ion binding /// adenylate cyclase activity /// adenylate cyclase activity /// ATP binding /// lyase activity /// phosphorus-oxygen lyase activity /// metal ion binding	plasma membrane /// membrane /// integral to membrane
1419811_at	0.573396	0.283219	0.290177	5.13225	73.3775	4.59e-05	0.000581982	1419811_at	Adcy9	adenylate cyclase 9	<a target="external" href="http://www.wikipathways.org/index.php/Pathway:Mus_musculus:Calcium_regulation_in_cardiac_cells">Calcium_regulation_in_cardiac_cells</a> /// <a target="external" href="http://www.wikipathways.org/index.php/Pathway:Mus_musculus:G_Protein_Signaling">G_Protein_Signaling</a> /// <a target="external" href="http://www.wikipathways.org/index.php/Pathway:Mus_musculus:Smooth_musc…	cAMP biosynthetic process /// cAMP biosynthetic process /// cAMP biosynthetic process /// activation of adenylate cyclase activity /// intracellular signaling cascade /// cyclic nucleotide biosynthetic process	nucleotide binding /// magnesium ion binding /// adenylate cyclase activity /// adenylate cyclase activity /// ATP binding /// lyase activity /// phosphorus-oxygen lyase activity /// metal ion binding	plasma membrane /// membrane /// integral to membrane
1451526_at	0.528803	0.448499	0.080304	6.64047	93.1427	2.24e-05	0.000327584	1451526_at	Arhgap12	Rho GTPase activating protein 12	---	signal transduction	GTPase activator activity /// protein binding	intracellular
1418553_at	0.577375	0.442725	0.134649	8.79932	77.7121	3.86e-05	0.000508841	1418553_at	Arhgef18	rho/rac guanine nucleotide exchange factor (GEF) 18	---	intracellular signaling cascade /// small GTPase mediated signal transduction /// regulation of cell shape /// actin cytoskeleton organization /// regulation of Rho protein signal transduction	guanyl-nucleotide exchange factor activity /// guanyl-nucleotide exchange factor activity /// Rho guanyl-nucleotide exchange factor activity	intracellular /// cytoplasm
1434662_at	0.509263	0.182938	0.326324	7.30323	57.369	9.55e-05	0.00105827	1434662_at	Atg4a	autophagy-related 4A (yeast)	---	proteolysis /// protein targeting to vacuole /// transport /// autophagy /// autophagy /// protein transport /// modification-dependent protein catabolic process	cysteine-type endopeptidase activity /// microtubule binding /// peptidase activity /// cysteine-type peptidase activity /// cysteine-type peptidase activity /// hydrolase activity	cytoplasm /// cytoplasm /// microtubule associated complex
1423890_x_at	0.532497	0.403281	0.129216	10.127	99.6746	1.82e-05	0.000278639	1423890_x_at	Atp1b1	ATPase, Na+/K+ transporting, beta 1 polypeptide	<a target="external" href="http://www.wikipathways.org/index.php/Pathway:Mus_musculus:Calcium_regulation_in_cardiac_cells">Calcium_regulation_in_cardiac_cells</a>	response to hypoxia /// ATP biosynthetic process /// transport /// ion transport /// potassium ion transport /// sodium ion transport	sodium:potassium-exchanging ATPase activity /// protein binding /// potassium ion binding /// sodium ion binding	plasma membrane /// sodium:potassium-exchanging ATPase complex /// caveola /// membrane /// integral to membrane /// basolateral plasma membrane /// apical plasma membrane
1455826_a_at	0.81575	0.423297	0.392453	10.0969	308.679	5.7e-07	1.54e-05	1455826_a_at	Bace1	beta-site APP cleaving enzyme 1	---	proteolysis /// proteolysis /// proteolysis /// beta-amyloid metabolic process /// beta-amyloid metabolic process	endopeptidase activity /// aspartic-type endopeptidase activity /// aspartic-type endopeptidase activity /// peptidase activity /// hydrolase activity	membrane fraction /// endosome /// endosome /// endoplasmic reticulum /// Golgi apparatus /// Golgi apparatus /// cell surface /// membrane /// integral to membrane /// axon /// cytoplasmic vesicle
1457311_at	0.528314	0.491315	0.0369983	3.57767	57.2801	9.6e-05	0.00106166	1457311_at	Camk2a	calcium/calmodulin-dependent protein kinase II alpha	<a target="external" href="http://www.wikipathways.org/index.php/Pathway:Mus_musculus:Calcium_regulation_in_cardiac_cells">Calcium_regulation_in_cardiac_cells</a> /// <a target="external" href="http://www.wikipathways.org/index.php/Pathway:Mus_musculus:Smooth_muscle_contraction">Smooth_muscle_contraction</a>	G1/S transition of mitotic cell cycle /// protein amino acid phosphorylation /// calcium ion transport /// protein amino acid autophosphorylation /// regulation of neurotransmitter secretion /// regulation of neuronal synaptic plasticity	nucleotide binding /// protein kinase activity /// protein serine/threonine kinase activity /// protein serine/threonine kinase activity /// calmodulin-dependent protein kinase activity /// protein binding /// calmodulin binding /// ATP binding /// kinase activity /// transferase activity /// glutamate receptor binding	cytoplasm /// plasma membrane /// calcium- and calmodulin-dependent protein kinase complex /// membrane /// cell junction /// presynaptic membrane /// synapse
1418778_at	0.640898	0.218658	0.42224	9.08307	65.7823	6.36e-05	0.000759935	1418778_at	Ccdc109b	coiled-coil domain containing 109B	---	---	---	membrane /// integral to membrane
1424740_at	0.881151	0.454901	0.42625	9.82403	263.167	9.33e-07	2.34e-05	1424740_at	Creb3	cAMP responsive element binding protein 3	<a target="external" href="http://www.wikipathways.org/index.php/Pathway:Mus_musculus:G1_to_S_cell_cycle_Reactome">G1_to_S_cell_cycle_Reactome</a> /// <a target="external" href="http://www.wikipathways.org/index.php/Pathway:Mus_musculus:Smooth_muscle_contraction">Smooth_muscle_contraction</a>	transcription /// regulation of transcription, DNA-dependent /// chemotaxis /// regulation of transcription	DNA binding /// transcription factor activity /// sequence-specific DNA binding /// protein dimerization activity	nucleus /// endoplasmic reticulum /// membrane /// integral to membrane
1422592_at	0.576299	0.167853	0.408446	8.42713	135.316	7.2e-06	0.00013047	1422592_at	Ctnnd2 /// LOC100045979	catenin (cadherin associated protein), delta 2 /// similar to arm-repeat protein NPRAP/neurojungin	---	morphogenesis of a branching structure /// transcription /// cell adhesion /// multicellular organismal development /// learning /// regulation of transcription /// regulation of synaptic plasticity	binding /// protein binding	nucleus /// adherens junction /// cell junction
1450080_at	0.908066	0.469935	0.438131	6.60905	128.47	8.43e-06	0.000148158	1450080_at	Cxx1c	CAAX box 1 homolog C (human)	---	---	---	---
1448900_at	0.500246	0.22237	0.277876	6.62299	133.255	7.54e-06	0.000135637	1448900_at	D16H22S680E	DNA segment, Chr 16, human D22S680E, expressed	---	---	---	---
1437840_s_at	0.512601	0.179437	0.333164	7.71583	84.4135	3.01e-05	0.000416371	1437840_s_at	D2hgdh	D-2-hydroxyglutarate dehydrogenase	---	response to manganese ion /// response to manganese ion /// response to zinc ion /// response to zinc ion /// response to cobalt ion /// response to cobalt ion /// response to magnesium ion /// cellular protein metabolic process /// cellular protein metabolic process /// response to calcium ion /// oxidation reduction	catalytic activity /// protein binding /// oxidoreductase activity /// FAD binding /// (R)-2-hydroxyglutarate dehydrogenase activity /// (R)-2-hydroxyglutarate dehydrogenase activity	mitochondrion /// mitochondrion /// mitochondrion
1436562_at	0.788387	0.493089	0.295299	7.1047	171.498	3.49e-06	7.15e-05	1436562_at	Ddx58	DEAD (Asp-Glu-Ala-Asp) box polypeptide 58	---	positive regulation of defense response to virus by host /// immune response /// response to virus /// positive regulation of interferon-alpha production /// positive regulation of interferon-beta production /// innate immune response /// innate immune response	nucleotide binding /// nucleic acid binding /// RNA binding /// helicase activity /// protein binding /// ATP binding /// ATP-dependent helicase activity /// zinc ion binding /// hydrolase activity	cytoplasm
1438321_x_at	0.598446	0.480404	0.118042	8.35513	305.911	5.86e-07	1.58e-05	1438321_x_at	Fam63a	family with sequence similarity 63, member A	---	---	protein binding	---
1418658_at	0.657271	0.299463	0.357809	7.88002	86.9027	2.76e-05	0.000387508	1418658_at	Fam82b	family with sequence similarity 82, member B	---	---	binding	cytoplasm /// mitochondrion /// spindle /// microtubule
1458593_at	0.51	0.488271	0.0217288	2.38223	203.649	2.06e-06	4.64e-05	1458593_at	Fbn1	Fibrillin 1	---	skeletal system development /// kidney development /// chitin metabolic process /// heart development	extracellular matrix structural constituent /// binding /// calcium ion binding /// protein binding /// chitin binding	microfibril /// microfibril /// extracellular region /// proteinaceous extracellular matrix /// basement membrane /// extracellular space
1447904_s_at	0.51952	0.424923	0.0945974	11.6142	74.4655	4.39e-05	0.000561769	1447904_s_at	Fnta /// LOC100046996	farnesyltransferase, CAAX box, alpha /// similar to farnesyltransferase alpha subunit	---	positive regulation of cell proliferation /// response to inorganic substance /// response to organic cyclic substance /// protein amino acid prenylation /// response to cytokine stimulus /// negative regulation of apoptosis /// neurotransmitter receptor metabolic process /// positive regulation of cell cycle /// positive regulation of nitric-oxide synthase 2 biosynthetic process /// negative reg…	prenyltransferase activity /// protein farnesyltransferase activity /// CAAX-protein geranylgeranyltransferase activity /// protein binding /// drug binding /// zinc ion binding /// protein prenyltransferase activity /// transferase activity /// isoprenoid binding /// acetylcholine receptor regulator activity /// peptide binding	cytoplasm /// CAAX-protein geranylgeranyltransferase complex
1416418_at	0.771976	0.273722	0.498254	9.41812	410.641	2.36e-07	7.19e-06	1416418_at	Gabarapl1	gamma-aminobutyric acid (GABA) A receptor-associated protein-like 1	---	---	cytoskeletal protein binding	cytoplasm /// autophagic vacuole /// endoplasmic reticulum /// Golgi apparatus /// microtubule /// membrane
1416419_s_at	0.662974	0.364851	0.298123	9.80565	118.92	1.07e-05	0.000179223	1416419_s_at	Gabarapl1	gamma-aminobutyric acid (GABA) A receptor-associated protein-like 1	---	---	cytoskeletal protein binding	cytoplasm /// autophagic vacuole /// endoplasmic reticulum /// Golgi apparatus /// microtubule /// membrane
1425322_at	0.561139	0.177222	0.383917	4.34357	62.6244	7.36e-05	0.000855611	1425322_at	Gm13271 /// Gm13275 /// Gm13276 /// Gm13290 /// Ifnz /// LOC641172	predicted gene 13271 /// predicted gene 13275 /// predicted gene 13276 /// predicted gene 13290 /// interferon zeta /// similar to interferon zeta	---	apoptosis /// defense response /// response to virus /// cytokine-mediated signaling pathway /// B cell differentiation /// regulation of cell cycle	cytokine activity /// cytokine receptor binding /// interferon-alpha/beta receptor binding	extracellular region /// extracellular space
1450990_at	0.633508	0.488523	0.144985	8.49448	165.899	3.86e-06	7.76e-05	1450990_at	Gpc3	glypican 3	---	branching involved in ureteric bud morphogenesis /// negative regulation of cell proliferation /// organ morphogenesis /// body morphogenesis /// positive regulation of BMP signaling pathway /// positive regulation of protein catabolic process /// positive regulation of endocytosis /// negative regulation of smoothened signaling pathway /// negative regulation of growth	protein binding /// heparan sulfate proteoglycan binding	extracellular region /// proteinaceous extracellular matrix /// extracellular space /// lysosome /// plasma membrane /// integral to plasma membrane /// membrane /// anchored to membrane /// anchored to plasma membrane
1428736_at	0.579727	0.451754	0.127974	7.36503	188.723	2.6e-06	5.62e-05	1428736_at	Gramd3	GRAM domain containing 3	---	---	---	---
1435626_a_at	0.649129	0.400903	0.248225	7.72029	194.858	2.35e-06	5.2e-05	1435626_a_at	Herpud1	homocysteine-inducible, endoplasmic reticulum stress-inducible, ubiquitin-like domain member 1	<a target="external" href="http://www.wikipathways.org/index.php/Pathway:Mus_musculus:Circadian_Exercise">Circadian_Exercise</a>	cellular calcium ion homeostasis /// response to stress /// response to unfolded protein /// response to unfolded protein /// endoplasmic reticulum unfolded protein response /// negative regulation of caspase activity	protein binding	endoplasmic reticulum /// endoplasmic reticulum membrane /// endoplasmic reticulum membrane /// membrane /// integral to membrane /// integral to membrane
1448185_at	0.722431	0.444944	0.277487	9.57142	81.9692	3.29e-05	0.000448002	1448185_at	Herpud1	homocysteine-inducible, endoplasmic reticulum stress-inducible, ubiquitin-like domain member 1	<a target="external" href="http://www.wikipathways.org/index.php/Pathway:Mus_musculus:Circadian_Exercise">Circadian_Exercise</a>	cellular calcium ion homeostasis /// response to stress /// response to unfolded protein /// response to unfolded protein /// endoplasmic reticulum unfolded protein response /// negative regulation of caspase activity	protein binding	endoplasmic reticulum /// endoplasmic reticulum membrane /// endoplasmic reticulum membrane /// membrane /// integral to membrane /// integral to membrane
1451761_at	0.551921	0.455984	0.0959368	3.9727	406.107	2.44e-07	7.4e-06	1451761_at	Hoxb4	homeo box B4	---	negative regulation of transcription from RNA polymerase II promoter /// morphogenesis of an epithelial sheet /// transcription /// regulation of transcription, DNA-dependent /// multicellular organismal development /// cell proliferation /// anterior/posterior pattern formation /// hemopoiesis /// regulation of transcription /// somatic stem cell division /// spleen development /// bone marrow d…	DNA binding /// DNA binding /// transcription factor activity /// transcription repressor activity /// transcription regulator activity /// sequence-specific DNA binding	nucleus
1416473_a_at	0.651592	0.243886	0.407705	8.49361	138.464	6.71e-06	0.000123107	1416473_a_at	Igdcc4	immunoglobulin superfamily, DCC subclass, member 4	---	---	---	plasma membrane /// integral to plasma membrane /// membrane /// integral to membrane
1456092_at	0.52089	0.326937	0.193952	3.60644	613.686	6.77e-08	2.37e-06	1456092_at	Kctd7	potassium channel tetramerisation domain containing 7	---	potassium ion transport	voltage-gated potassium channel activity /// protein binding	voltage-gated potassium channel complex /// membrane
1418399_at	0.781227	0.314551	0.466676	8.04877	65.6975	6.39e-05	0.000760781	1418399_at	Kctd9	potassium channel tetramerisation domain containing 9	---	potassium ion transport	voltage-gated potassium channel activity /// protein binding	voltage-gated potassium channel complex /// membrane
1433852_at	0.689094	0.432694	0.2564	9.95248	221.193	1.59e-06	3.72e-05	1433852_at	Kidins220	kinase D-interacting substrate 220	---	---	---	---
1443907_at	0.927321	0.435098	0.492222	3.82816	90.6744	2.43e-05	0.000349707	1443907_at	Lnpep	leucyl/cystinyl aminopeptidase	---	proteolysis /// protein catabolic process	aminopeptidase activity /// aminopeptidase activity /// protein binding /// peptidase activity /// metallopeptidase activity /// zinc ion binding /// hydrolase activity /// metal ion binding	intracellular /// membrane fraction /// microsome /// plasma membrane /// plasma membrane /// membrane /// integral to membrane /// perinuclear region of cytoplasm
1421940_at	0.537711	0.37818	0.159531	4.63252	79.0554	3.67e-05	0.00048866	1421940_at	LOC100045442 /// Stag1	similar to Stromal antigen 1 /// stromal antigen 1	---	cell cycle /// chromosome segregation /// mitosis /// cell division	binding /// protein binding	chromatin /// nucleus
1439578_at	0.565734	0.463877	0.101857	5.98489	32456.6	2.85e-13	1.89e-11	1439578_at	Lsm11	U7 snRNP-specific Sm-like protein LSM11	---	mRNA processing /// RNA splicing	RNA binding	nucleus /// ribonucleoprotein complex
1448870_at	0.556472	0.265133	0.291339	11.9589	1295.67	6.62e-09	2.85e-07	1448870_at	Ltbp1	latent transforming growth factor beta binding protein 1	<a target="external" href="http://www.wikipathways.org/index.php/Pathway:Mus_musculus:TGF_Beta_Signaling_Pathway">TGF_Beta_Signaling_Pathway</a>	transforming growth factor beta receptor signaling pathway	binding /// calcium ion binding /// growth factor binding	extracellular region /// proteinaceous extracellular matrix
1434388_at	0.542839	0.337257	0.205583	8.54894	541.793	9.97e-08	3.36e-06	1434388_at	Mobkl2a	MOB1, Mps One Binder kinase activator-like 2A (yeast)	---	---	protein binding /// zinc ion binding /// metal ion binding	intracellular
1433517_at	0.555146	0.345005	0.210141	4.75907	5.54084e+08	1.73e-26	1.21e-23	1433517_at	Myeov2	myeloma overexpressed 2	---	---	---	---
1425126_at	0.667196	0.37785	0.289346	6.58643	93.6399	2.2e-05	0.0003233	1425126_at	Ncam1	neural cell adhesion molecule 1	---	cell adhesion /// cell surface receptor linked signal transduction /// homotypic cell-cell adhesion /// positive regulation of calcium-mediated signaling	protein binding /// heparin binding	plasma membrane /// external side of plasma membrane /// membrane /// integral to membrane /// axon /// anchored to membrane /// cell soma
1452107_s_at	0.75096	0.332907	0.418053	9.4506	59.0754	8.76e-05	0.000985042	1452107_s_at	Npnt	nephronectin	---	ureteric bud development /// branching involved in ureteric bud morphogenesis /// cell adhesion /// cell-matrix adhesion /// cell-matrix adhesion /// multicellular organismal development /// positive regulation of cell-substrate adhesion /// cell differentiation /// extracellular matrix organization /// positive regulation of transforming growth factor beta receptor signaling pathway	integrin binding /// calcium ion binding /// protein binding	extracellular region /// proteinaceous extracellular matrix /// proteinaceous extracellular matrix /// proteinaceous extracellular matrix /// basement membrane /// membrane
1415729_at	0.520092	0.192368	0.327724	9.27302	129.388	8.25e-06	0.000145485	1415729_at	Pdpk1	3-phosphoinositide dependent protein kinase-1	<a target="external" href="http://www.wikipathways.org/index.php/Pathway:Mus_musculus:Integrin-mediated_cell_adhesion_KEGG">Integrin-mediated_cell_adhesion_KEGG</a>	protein amino acid phosphorylation /// negative regulation of protein kinase activity /// hyperosmotic response /// signal transduction /// intracellular signaling cascade /// peptidyl-threonine phosphorylation /// activation of protein kinase B activity /// cellular response to insulin stimulus /// focal adhesion formation /// regulation of establishment of protein localization	nucleotide binding /// protein kinase activity /// protein serine/threonine kinase activity /// 3-phosphoinositide-dependent protein kinase activity /// 3-phosphoinositide-dependent protein kinase activity /// insulin receptor binding /// protein binding /// ATP binding /// kinase activity /// transferase activity /// protein kinase binding	cytoplasm /// cytoplasm /// cytosol /// plasma membrane /// membrane /// cytoplasmic membrane-bounded vesicle /// extrinsic to membrane
1420664_s_at	0.577907	0.459472	0.118435	9.57357	108.758	1.4e-05	0.000225018	1420664_s_at	Procr	protein C receptor, endothelial	---	immune response /// blood coagulation /// antigen processing and presentation /// negative regulation of coagulation	receptor activity /// protein C-terminus binding	centrosome /// membrane /// integral to membrane
1423905_at	0.608909	0.237789	0.37112	8.51963	66.7243	6.1e-05	0.000733836	1423905_at	Pvr	poliovirus receptor	---	positive regulation of natural killer cell mediated cytotoxicity directed against tumor cell target /// cell-cell adhesion /// cell migration /// susceptibility to natural killer cell mediated cytotoxicity /// susceptibility to T cell mediated cytotoxicity	viral receptor activity /// receptor activity /// protein binding /// cell adhesion molecule binding	cell surface /// membrane /// integral to membrane
1423904_a_at	0.527366	0.388171	0.139194	8.98677	63.5651	7.04e-05	0.000826353	1423904_a_at	Pvr	poliovirus receptor	---	positive regulation of natural killer cell mediated cytotoxicity directed against tumor cell target /// cell-cell adhesion /// cell migration /// susceptibility to natural killer cell mediated cytotoxicity /// susceptibility to T cell mediated cytotoxicity	viral receptor activity /// receptor activity /// protein binding /// cell adhesion molecule binding	cell surface /// membrane /// integral to membrane
1452324_at	0.539443	0.134095	0.405348	7.95895	70.2541	5.23e-05	0.000648675	1452324_at	Pvt1	plasmacytoma variant translocation 1	---	nucleosome assembly	DNA binding	nucleosome /// nucleus /// chromosome
1426452_a_at	0.853147	0.450579	0.402568	7.30264	47262.5	8.82e-14	6.01e-12	1426452_a_at	Rab30	RAB30, member RAS oncogene family	---	small GTPase mediated signal transduction /// protein transport	nucleotide binding /// GTP binding	plasma membrane /// membrane
1437904_at	0.654885	0.469183	0.185702	9.44383	65.3365	6.49e-05	0.000771827	1437904_at	Rbm45	RNA binding motif protein 45	<a target="external" href="http://www.wikipathways.org/index.php/Pathway:Mus_musculus:mRNA_processing_binding_Reactome">mRNA_processing_binding_Reactome</a>	multicellular organismal development /// nervous system development /// nervous system development /// cell differentiation	nucleotide binding /// nucleic acid binding /// RNA binding /// RNA binding /// RNA binding	nucleus /// nucleus /// cytoplasm /// cytoplasm /// cytoplasm
1422804_at	0.575019	0.207224	0.367794	6.10652	836.753	2.58e-08	9.93e-07	1422804_at	Serpinb6b	serine (or cysteine) peptidase inhibitor, clade B, member 6b	---	---	serine-type endopeptidase inhibitor activity	---
1454992_at	0.539402	0.439882	0.0995193	9.60111	111.312	1.3e-05	0.000211872	1454992_at	Slc7a1	solute carrier family 7 (cationic amino acid transporter, y+ system), member 1	---	transport /// amino acid transport /// arginine transport /// regulation of TOR signaling pathway /// transmembrane transport	receptor activity /// amino acid transmembrane transporter activity /// arginine transmembrane transporter activity	plasma membrane /// membrane /// integral to membrane /// integral to membrane
1422425_at	0.913499	0.468196	0.445304	7.52373	67.6273	5.86e-05	0.000709903	1422425_at	Sprr2k	small proline-rich protein 2K	---	epidermis development /// keratinocyte differentiation /// keratinization	---	cornified envelope /// cytoplasm
1428884_at	0.52684	0.475858	0.0509818	8.5555	98.9396	1.86e-05	0.000283673	1428884_at	Tmem57	transmembrane protein 57	---	---	---	nucleus /// membrane /// integral to membrane
1417874_at	0.683442	0.316426	0.367016	9.80369	394.919	2.66e-07	7.98e-06	1417874_at	Tmem9b	TMEM9 domain family, member B	---	positive regulation of I-kappaB kinase/NF-kappaB cascade	signal transducer activity	membrane /// integral to membrane
1426095_a_at	0.527294	0.405986	0.121308	5.90635	129.2	8.29e-06	0.000145961	1426095_a_at	Tnfrsf22	tumor necrosis factor receptor superfamily, member 22	---	regulation of apoptosis	receptor activity /// receptor activity /// protein binding /// TRAIL binding	extracellular region /// plasma membrane /// membrane /// integral to membrane /// integral to membrane /// anchored to membrane
1434393_at	0.555329	0.0719545	0.483374	5.82768	69.4704	5.4e-05	0.000666215	1434393_at	Usp34	ubiquitin specific peptidase 34	---	ubiquitin-dependent protein catabolic process /// modification-dependent protein catabolic process	ubiquitin thiolesterase activity /// peptidase activity /// cysteine-type peptidase activity /// hydrolase activity	---
1449414_at	0.664669	0.290834	0.373835	6.35678	1929.13	1.91e-09	8.92e-08	1449414_at	Zfp53	zinc finger protein 53	---	transcription /// regulation of transcription, DNA-dependent	nucleic acid binding /// protein binding /// zinc ion binding /// metal ion binding	intracellular /// nucleus
1452977_at	0.552658	0.471424	0.0812334	4.94543	5.19594e+08	2.11e-26	1.36e-23	1452977_at	Zhx3	zinc fingers and homeoboxes 3	---	transcription /// regulation of transcription, DNA-dependent /// regulation of transcription /// negative regulation of transcription, DNA-dependent /// negative regulation of transcription, DNA-dependent	DNA binding /// transcription factor activity /// transcription factor activity /// protein binding /// protein binding /// protein binding /// zinc ion binding /// transcription regulator activity /// sequence-specific DNA binding /// metal ion binding	intracellular /// nucleus /// nucleus /// cytoplasm /// cell cortex
1450496_a_at	-0.537993	0.547326	-1.08532	7.82865	214.684	1.75e-06	4.02e-05	1450496_a_at	2810433K01Rik	RIKEN cDNA 2810433K01 gene	---	mitotic anaphase /// mitotic anaphase /// cell cycle /// chromosome segregation /// chromosome segregation /// mitosis /// mitosis /// regulation of microtubule polymerization or depolymerization /// regulation of microtubule polymerization or depolymerization /// cell division /// cell division	protein binding /// microtubule binding /// microtubule binding	condensed chromosome kinetochore /// outer kinetochore of condensed chromosome /// outer kinetochore of condensed chromosome /// spindle /// microtubule /// spindle microtubule /// spindle microtubule
1436967_at	-0.524316	0.876428	-1.40074	5.41332	69.6149	5.37e-05	0.000663177	1436967_at	Ankrd11	ankyrin repeat domain 11	---	in utero embryonic development /// tissue homeostasis /// multicellular organism growth /// skeletal system morphogenesis /// head morphogenesis /// bone development	---	---
1453067_at	-0.539514	0.583727	-1.12324	5.92547	65.6287	6.41e-05	0.000762434	1453067_at	Apitd1	apoptosis-inducing, TAF9-like domain 1	---	---	DNA binding	chromosome, centromeric region /// nucleus /// chromosome
1433935_at	-0.532143	0.787518	-1.31966	7.22494	338.69	4.28e-07	1.21e-05	1433935_at	AU020206	expressed sequence AU020206	---	---	---	---
1417388_at	-0.65807	2.9646	-3.62267	5.55101	67.7267	5.83e-05	0.000707369	1417388_at	Bex2	brain expressed X-linked 2	---	---	---	nucleus /// cytoplasm
1428209_at	-0.557805	2.24445	-2.80225	5.46204	480.604	1.45e-07	4.65e-06	1428209_at	Bex4	brain expressed gene 4	---	---	---	nucleus /// cytoplasm
1447363_s_at	-0.663985	0.621231	-1.28522	7.5359	501.065	1.27e-07	4.15e-06	1447363_s_at	Bub1b	budding uninhibited by benzimidazoles 1 homolog, beta (S. cerevisiae)	<a target="external" href="http://www.wikipathways.org/index.php/Pathway:Mus_musculus:Cell_Cycle_KEGG">Cell_Cycle_KEGG</a>	protein amino acid phosphorylation /// apoptosis /// cell cycle /// mitosis /// mitotic metaphase/anaphase transition /// cell division	nucleotide binding /// protein kinase activity /// protein serine/threonine kinase activity /// protein binding /// ATP binding /// kinase activity /// transferase activity	kinetochore /// kinetochore /// kinetochore /// kinetochore /// condensed chromosome kinetochore /// outer kinetochore of condensed chromosome /// nucleus /// cytoplasm
1416072_at	-1.06807	1.23064	-2.29871	7.04191	150.15	5.24e-06	9.98e-05	1416072_at	Cd34	CD34 antigen	---	cell adhesion /// cell-cell adhesion /// leukocyte migration	protein binding /// carbohydrate binding	cytoplasm /// external side of plasma membrane /// cell surface /// membrane /// membrane /// integral to membrane
1416575_at	-0.614491	0.557607	-1.1721	5.88755	86.9684	2.75e-05	0.000386783	1416575_at	Cdc45l	cell division cycle 45 homolog (S. cerevisiae)-like	<a target="external" href="http://www.wikipathways.org/index.php/Pathway:Mus_musculus:Cell_Cycle_KEGG">Cell_Cycle_KEGG</a> /// <a target="external" href="http://www.wikipathways.org/index.php/Pathway:Mus_musculus:DNA_replication_Reactome">DNA_replication_Reactome</a> /// <a target="external" href="http://www.wikipathways.org/index.php/Pathway:Mus_musculus:G1_to_S_cell_cycle_Reactome">G1_to_S_cell…	DNA replication /// DNA replication initiation /// cell cycle /// cell division	---	nucleus
1426002_a_at	-0.609938	0.771531	-1.38147	7.25778	146.811	5.61e-06	0.000105826	1426002_a_at	Cdc7	cell division cycle 7 (S. cerevisiae)	<a target="external" href="http://www.wikipathways.org/index.php/Pathway:Mus_musculus:Cell_Cycle_KEGG">Cell_Cycle_KEGG</a> /// <a target="external" href="http://www.wikipathways.org/index.php/Pathway:Mus_musculus:DNA_replication_Reactome">DNA_replication_Reactome</a> /// <a target="external" href="http://www.wikipathways.org/index.php/Pathway:Mus_musculus:Nuclear_Receptors">Nuclear_Receptors</a>	protein amino acid phosphorylation /// cell cycle /// positive regulation of cell proliferation /// regulation of S phase /// cell division	nucleotide binding /// magnesium ion binding /// protein kinase activity /// protein serine/threonine kinase activity /// protein tyrosine kinase activity /// protein binding /// ATP binding /// kinase activity /// transferase activity /// metal ion binding	nucleus /// cytoplasm
1416802_a_at	-0.525581	0.549604	-1.07518	8.99782	98.8405	1.87e-05	0.000284438	1416802_a_at	Cdca5	cell division cycle associated 5	---	G1/S transition of mitotic cell cycle /// cell cycle /// mitosis /// mitosis /// mitotic chromosome condensation /// mitotic metaphase plate congression /// cell division /// interphase of mitotic cell cycle	protein binding	nucleus /// nucleus /// cytoplasm
1416439_at	-0.589244	0.612611	-1.20186	9.48765	405.884	2.44e-07	7.41e-06	1416439_at	Dctpp1	dCTP pyrophosphatase 1	---	protein homotetramerization	nucleotide binding /// pyrophosphatase activity /// hydrolase activity /// pyrimidine deoxyribonucleotide binding /// identical protein binding /// dCTP diphosphatase activity	---
1452210_at	-0.628233	0.890782	-1.51901	6.43993	118.457	1.08e-05	0.000181229	1452210_at	Dna2	DNA replication helicase 2 homolog (yeast)	---	DNA replication /// mitochondrial DNA replication /// mitochondrial DNA replication /// base-excision repair /// base-excision repair /// DNA replication, removal of RNA primer /// DNA replication, removal of RNA primer /// positive regulation of DNA replication /// positive regulation of DNA replication	nucleotide binding /// DNA binding /// ATP-dependent DNA helicase activity /// helicase activity /// ATP binding /// hydrolase activity /// site-specific endodeoxyribonuclease activity, specific for altered base /// site-specific endodeoxyribonuclease activity, specific for altered base /// 5'-flap endonuclease activity /// 5'-flap endonuclease activity	mitochondrion /// mitochondrion /// gamma DNA polymerase complex /// gamma DNA polymerase complex
1460365_a_at	-0.615499	0.595732	-1.21123	7.96276	1244.9	7.49e-09	3.19e-07	1460365_a_at	Dnm1	dynamin 1	---	endocytosis	nucleotide binding /// motor activity /// GTPase activity /// protein binding /// GTP binding /// hydrolase activity /// identical protein binding	cytoplasm /// cytoskeleton /// microtubule /// membrane coat
1418026_at	-0.661917	0.614723	-1.27664	7.25029	150.134	5.24e-06	9.98e-05	1418026_at	Exo1	exonuclease 1	---	humoral immune response mediated by circulating immunoglobulin /// nucleobase, nucleoside, nucleotide and nucleic acid metabolic process /// DNA repair /// mismatch repair /// mismatch repair /// DNA recombination /// DNA recombination /// immune response /// response to DNA damage stimulus /// meiosis /// somatic hypermutation of immunoglobulin genes /// isotype switching	magnesium ion binding /// DNA binding /// catalytic activity /// nuclease activity /// endonuclease activity /// exonuclease activity /// protein binding /// 5'-3' exonuclease activity /// hydrolase activity /// structure-specific DNA binding /// single-stranded DNA specific 5'-3' exodeoxyribonuclease activity /// single-stranded DNA specific 5'-3' exodeoxyribonuclease activity /// metal ion bind…	nucleus /// nucleus
1452715_at	-0.685337	0.620693	-1.30603	5.77029	63.9233	6.93e-05	0.000814974	1452715_at	Haus5	HAUS augmin-like complex, subunit 5	---	cell cycle /// mitosis /// spindle assembly /// spindle assembly /// centrosome organization /// centrosome organization /// cell division	---	centrosome /// spindle /// microtubule /// HAUS complex /// HAUS complex
1436808_x_at	-0.565844	0.603133	-1.16898	11.1802	513.113	1.18e-07	3.89e-06	1436808_x_at	Mcm5	minichromosome maintenance deficient 5, cell division cycle 46 (S. cerevisiae)	<a target="external" href="http://www.wikipathways.org/index.php/Pathway:Mus_musculus:Cell_Cycle_KEGG">Cell_Cycle_KEGG</a> /// <a target="external" href="http://www.wikipathways.org/index.php/Pathway:Mus_musculus:DNA_replication_Reactome">DNA_replication_Reactome</a> /// <a target="external" href="http://www.wikipathways.org/index.php/Pathway:Mus_musculus:G1_to_S_cell_cycle_Reactome">G1_to_S_cell…	DNA replication /// DNA replication initiation /// transcription /// regulation of transcription /// cell division	nucleotide binding /// DNA binding /// protein binding /// ATP binding	nucleus
1415945_at	-0.672135	0.713054	-1.38519	8.56163	64.2891	6.81e-05	0.000804179	1415945_at	Mcm5	minichromosome maintenance deficient 5, cell division cycle 46 (S. cerevisiae)	<a target="external" href="http://www.wikipathways.org/index.php/Pathway:Mus_musculus:Cell_Cycle_KEGG">Cell_Cycle_KEGG</a> /// <a target="external" href="http://www.wikipathways.org/index.php/Pathway:Mus_musculus:DNA_replication_Reactome">DNA_replication_Reactome</a> /// <a target="external" href="http://www.wikipathways.org/index.php/Pathway:Mus_musculus:G1_to_S_cell_cycle_Reactome">G1_to_S_cell…	DNA replication /// DNA replication initiation /// transcription /// regulation of transcription /// cell division	nucleotide binding /// DNA binding /// protein binding /// ATP binding	nucleus
1448191_at	-0.618882	0.524935	-1.14382	9.70244	711.717	4.27e-08	1.56e-06	1448191_at	Plk1	polo-like kinase 1 (Drosophila)	<a target="external" href="http://www.wikipathways.org/index.php/Pathway:Mus_musculus:Cell_Cycle_KEGG">Cell_Cycle_KEGG</a>	mitotic prometaphase /// protein amino acid phosphorylation /// cell cycle /// mitosis /// polar body extrusion after meiotic divisions /// response to antibiotic /// cell division	nucleotide binding /// protein kinase activity /// protein serine/threonine kinase activity /// protein binding /// ATP binding /// kinase activity /// transferase activity /// polo kinase kinase activity	spindle pole /// nucleus /// cytoplasm /// centrosome /// spindle midzone
1448369_at	-0.539155	0.502129	-1.04128	7.22615	168.184	3.7e-06	7.52e-05	1448369_at	Pola2	polymerase (DNA directed), alpha 2	<a target="external" href="http://www.wikipathways.org/index.php/Pathway:Mus_musculus:DNA_replication_Reactome">DNA_replication_Reactome</a> /// <a target="external" href="http://www.wikipathways.org/index.php/Pathway:Mus_musculus:G1_to_S_cell_cycle_Reactome">G1_to_S_cell_cycle_Reactome</a>	protein import into nucleus, translocation /// DNA replication /// DNA replication	DNA binding /// DNA-directed DNA polymerase activity /// protein binding /// protein binding /// protein heterodimerization activity	nucleus /// nucleus /// alpha DNA polymerase:primase complex
1419700_a_at	-0.61171	1.41701	-2.02872	4.30159	819.148	2.76e-08	1.06e-06	1419700_a_at	Prom1	prominin 1	---	---	---	extracellular space /// plasma membrane /// plasma membrane /// integral to plasma membrane /// microvillus /// brush border /// cell surface /// membrane /// integral to membrane /// apical plasma membrane /// stereocilium /// cell projection /// cell projection
1450862_at	-0.628328	0.674542	-1.30287	6.19344	116.117	1.15e-05	0.000190373	1450862_at	Rad54l	RAD54 like (S. cerevisiae)	---	double-strand break repair via homologous recombination /// DNA repair /// double-strand break repair /// response to DNA damage stimulus /// response to DNA damage stimulus /// response to ionizing radiation /// response to drug /// chromosome organization	nucleotide binding /// nucleic acid binding /// DNA binding /// helicase activity /// ATP binding /// hydrolase activity	nucleus
1448201_at	-1.27209	1.29858	-2.57067	7.91308	257.809	9.94e-07	2.46e-05	1448201_at	Sfrp2	secreted frizzled-related protein 2	---	somitogenesis /// multicellular organismal development /// anterior/posterior pattern formation /// Wnt receptor signaling pathway /// cell differentiation /// cellular response to extracellular stimulus	protein binding	extracellular region
1420707_a_at	-0.515925	0.776365	-1.29229	6.24742	420.493	2.19e-07	6.73e-06	1420707_a_at	Traip	TRAF-interacting protein	---	signal transduction /// signal transduction	receptor signaling protein activity /// protein binding /// protein binding /// zinc ion binding /// metal ion binding	cytoplasm /// perinuclear region of cytoplasm
1415810_at	-0.58269	0.540279	-1.12297	10.6324	196.238	2.3e-06	5.1e-05	1415810_at	Uhrf1	ubiquitin-like, containing PHD and RING finger domains, 1	---	DNA repair /// transcription /// response to DNA damage stimulus /// cell cycle /// multicellular organismal development /// cell proliferation /// modification-dependent protein catabolic process /// regulation of transcription	DNA binding /// protein binding /// zinc ion binding /// ligase activity /// metal ion binding	nucleus /// nucleus
1441640_at	-1.4994	-2.01833	0.518923	3.9944	18976.3	1.52e-12	9.61e-11	1441640_at	---	---	---	---	---	---
1432198_at	-1.50144	-2.51026	1.00882	5.89629	802.423	2.94e-08	1.12e-06	1432198_at	---	---	---	---	---	---
1454660_at	-2.02658	-2.5542	0.527624	5.70403	119.62	1.05e-05	0.000176905	1454660_at	1100001E04Rik	RIKEN cDNA 1100001E04 gene	---	signal transduction	---	intracellular
1428604_at	-0.742963	-1.29246	0.549492	2.95329	169.882	3.59e-06	7.32e-05	1428604_at	2610305D13Rik	RIKEN cDNA 2610305D13 gene	---	transcription /// regulation of transcription, DNA-dependent	nucleic acid binding /// zinc ion binding /// metal ion binding	intracellular /// nucleus
1424226_at	-0.778123	-1.47189	0.693766	6.50746	192.952	2.43e-06	5.31e-05	1424226_at	9030617O03Rik	RIKEN cDNA 9030617O03 gene	---	---	---	mitochondrion /// mitochondrion
1415832_at	-0.534015	-1.16392	0.629902	4.42419	509.966	1.2e-07	3.95e-06	1415832_at	Agtr2	angiotensin II receptor, type 2	<a target="external" href="http://www.wikipathways.org/index.php/Pathway:Mus_musculus:ACE-Inhibitor_pathway_PharmGKB">ACE-Inhibitor_pathway_PharmGKB</a> /// <a target="external" href="http://www.wikipathways.org/index.php/Pathway:Mus_musculus:GPCRDB_Class_A_Rhodopsin-like">GPCRDB_Class_A_Rhodopsin-like</a> /// <a target="external" href="http://www.wikipathways.org/index.php/Pathway:Mus_musculus:P…	regulation of systemic arterial blood pressure by circulatory renin-angiotensin /// vasodilation by angiotensin involved in regulation of systemic arterial blood pressure /// brain renin-angiotensin system /// signal transduction /// G-protein coupled receptor protein signaling pathway /// G-protein signaling, coupled to cGMP nucleotide second messenger /// protein kinase cascade /// behavior ///…	signal transducer activity /// receptor activity /// G-protein coupled receptor activity /// angiotensin type II receptor activity /// angiotensin type II receptor activity /// angiotensin type II receptor activity /// protein binding	plasma membrane /// membrane /// integral to membrane
1435793_at	-0.507305	-1.26554	0.758235	5.9843	59.5144	8.57e-05	0.000968226	1435793_at	Aph1b	anterior pharynx defective 1b homolog (C. elegans)	---	Notch signaling pathway /// protein processing /// positive regulation of catalytic activity	endopeptidase activity /// protein binding	membrane /// integral to membrane
1416203_at	-2.01503	-3.51711	1.50209	7.96833	494.452	1.32e-07	4.3e-06	1416203_at	Aqp1	aquaporin 1	---	transport /// water transport /// water transport /// response to hormone stimulus /// carbon dioxide transport /// ammonium transport /// response to estrogen stimulus /// transmembrane transport	transporter activity /// protein binding /// water channel activity /// water channel activity /// ammonia transporter activity	integral to plasma membrane /// membrane /// integral to membrane /// basolateral plasma membrane /// apical plasma membrane /// cell soma membrane /// neuron projection /// nerve terminal
1418818_at	-1.15214	-2.28269	1.13055	6.26066	192.743	2.44e-06	5.32e-05	1418818_at	Aqp5 /// LOC100046616	aquaporin 5 /// similar to aquaporin 5	---	transport /// water transport /// carbon dioxide transport /// transmembrane transport	transporter activity /// protein binding /// water channel activity	endoplasmic reticulum /// plasma membrane /// integral to plasma membrane /// microvillus /// basal plasma membrane /// membrane /// integral to membrane /// apical plasma membrane /// apical plasma membrane
1429189_at	-0.782899	-1.35587	0.572975	8.54161	146.087	5.7e-06	0.000107258	1429189_at	Arsb	arylsulfatase B	---	autophagy /// central nervous system development /// response to nutrient /// metabolic process /// response to pH /// response to estrogen stimulus /// response to methylmercury	catalytic activity /// N-acetylgalactosamine-4-sulfatase activity /// arylsulfatase activity /// calcium ion binding /// sulfuric ester hydrolase activity /// hydrolase activity /// metal ion binding	mitochondrion /// lysosome /// rough endoplasmic reticulum /// Golgi apparatus
1457827_at	-0.625528	-1.68218	1.05665	6.95151	124.13	9.36e-06	0.000161065	1457827_at	Arsj	arylsulfatase J	---	metabolic process	catalytic activity /// calcium ion binding /// sulfuric ester hydrolase activity /// hydrolase activity /// metal ion binding	extracellular region
1440397_at	-1.1905	-2.4313	1.24079	5.88075	64.8431	6.64e-05	0.000786972	1440397_at	Cacna2d1	calcium channel, voltage-dependent, alpha2/delta subunit 1	---	transport /// ion transport /// calcium ion transport /// regulation of calcium ion transport	ion channel activity /// voltage-gated ion channel activity /// voltage-gated calcium channel activity /// calcium channel activity /// calcium ion binding /// protein binding /// dihydropyridine-sensitive calcium channel activity /// metal ion binding	voltage-gated calcium channel complex /// membrane /// integral to membrane /// sarcoplasmic reticulum /// T-tubule
1449297_at	-0.572243	-1.81507	1.24282	5.11191	355.43	3.68e-07	1.07e-05	1449297_at	Casp12	caspase 12	---	proteolysis /// proteolysis /// apoptosis /// apoptosis /// induction of apoptosis /// virus-infected cell apoptosis /// endoplasmic reticulum unfolded protein response /// regulation of apoptosis /// apoptosis in response to endoplasmic reticulum stress	cysteine-type endopeptidase activity /// protein binding /// protein binding /// peptidase activity /// peptidase activity /// cysteine-type peptidase activity /// hydrolase activity	intracellular /// endoplasmic reticulum
1418981_at	-0.6622	-2.11414	1.45194	6.22066	74.206	4.44e-05	0.00056591	1418981_at	Casp12	caspase 12	---	proteolysis /// proteolysis /// apoptosis /// apoptosis /// induction of apoptosis /// virus-infected cell apoptosis /// endoplasmic reticulum unfolded protein response /// regulation of apoptosis /// apoptosis in response to endoplasmic reticulum stress	cysteine-type endopeptidase activity /// protein binding /// protein binding /// peptidase activity /// peptidase activity /// cysteine-type peptidase activity /// hydrolase activity	intracellular /// endoplasmic reticulum
1434115_at	-0.804329	-1.65559	0.851259	6.85446	392.406	2.71e-07	8.12e-06	1434115_at	Cdh13	cadherin 13	---	regulation of cell growth /// positive regulation of endothelial cell proliferation /// positive regulation of cell-matrix adhesion /// sprouting angiogenesis /// cell adhesion /// homophilic cell adhesion /// negative regulation of cell adhesion /// Rho protein signal transduction /// negative regulation of cell proliferation /// response to organic substance /// calcium-dependent cell-cell adhe…	calcium ion binding /// protein binding /// protein binding /// low-density lipoprotein binding /// protein homodimerization activity /// cadherin binding /// adiponectin binding	extracellular space /// cytoplasm /// plasma membrane /// plasma membrane /// caveola /// external side of plasma membrane /// membrane /// anchored to membrane /// neuron projection /// perinuclear region of cytoplasm
1423551_at	-0.800427	-1.79156	0.991136	6.35802	247.858	1.12e-06	2.73e-05	1423551_at	Cdh13	cadherin 13	---	regulation of cell growth /// positive regulation of endothelial cell proliferation /// positive regulation of cell-matrix adhesion /// sprouting angiogenesis /// cell adhesion /// homophilic cell adhesion /// negative regulation of cell adhesion /// Rho protein signal transduction /// negative regulation of cell proliferation /// response to organic substance /// calcium-dependent cell-cell adhe…	calcium ion binding /// protein binding /// protein binding /// low-density lipoprotein binding /// protein homodimerization activity /// cadherin binding /// adiponectin binding	extracellular space /// cytoplasm /// plasma membrane /// plasma membrane /// caveola /// external side of plasma membrane /// membrane /// anchored to membrane /// neuron projection /// perinuclear region of cytoplasm
1449402_at	-0.933686	-1.46718	0.533498	7.85946	2244.12	1.19e-09	5.8e-08	1449402_at	Chst7	carbohydrate (N-acetylglucosamino) sulfotransferase 7	---	carbohydrate metabolic process /// N-acetylglucosamine metabolic process /// sulfur metabolic process /// chondroitin sulfate biosynthetic process	N-acetylglucosamine 6-O-sulfotransferase activity /// sulfotransferase activity /// chondroitin 6-sulfotransferase activity /// transferase activity	Golgi membrane /// Golgi apparatus /// membrane /// integral to membrane
1435275_at	-0.505546	-1.15634	0.650797	7.59101	78.0517	3.81e-05	0.000504284	1435275_at	Cox6b2	cytochrome c oxidase subunit VIb polypeptide 2	---	---	cytochrome-c oxidase activity	mitochondrion /// mitochondrion /// mitochondrial crista /// mitochondrial crista
1425154_a_at	-0.743721	-1.31129	0.567569	6.91269	83.9235	3.07e-05	0.000422431	1425154_a_at	Csf1	colony stimulating factor 1 (macrophage)	---	ossification /// positive regulation of cell-matrix adhesion /// reproductive developmental process /// positive regulation of cell proliferation /// positive regulation of gene expression /// positive regulation of foam cell differentiation /// macrophage differentiation /// regulation of ossification /// osteoclast differentiation /// positive regulation of cell migration /// positive regulatio…	cytokine activity /// cytokine activity /// macrophage colony stimulating factor receptor binding /// protein binding /// growth factor activity /// protein homodimerization activity /// protein homodimerization activity	extracellular region /// extracellular space /// plasma membrane /// membrane /// integral to membrane /// receptor complex /// perinuclear region of cytoplasm
1443814_x_at	-0.514757	-1.01903	0.504272	7.41921	369.518	3.27e-07	9.57e-06	1443814_x_at	Ctsh	cathepsin H	---	proteolysis	cysteine-type endopeptidase activity /// protein binding /// peptidase activity /// cysteine-type peptidase activity /// hydrolase activity /// kininogen binding	lysosome /// endoplasmic reticulum
1441855_x_at	-0.661563	-1.52317	0.861608	3.97741	4097484968	3.33e-29	2.15e-25	1441855_x_at	Cxcl1	chemokine (C-X-C motif) ligand 1	---	inflammatory response /// immune response /// neutrophil chemotaxis	cytokine activity /// chemokine activity /// growth factor activity	extracellular region /// extracellular space /// extracellular space
1419209_at	-0.829135	-1.85786	1.02873	9.06519	155.971	4.66e-06	9.07e-05	1419209_at	Cxcl1	chemokine (C-X-C motif) ligand 1	---	inflammatory response /// immune response /// neutrophil chemotaxis	cytokine activity /// chemokine activity /// growth factor activity	extracellular region /// extracellular space /// extracellular space
1457644_s_at	-0.852473	-1.91679	1.06432	8.87747	102.809	1.66e-05	0.0002583	1457644_s_at	Cxcl1	chemokine (C-X-C motif) ligand 1	---	inflammatory response /// immune response /// neutrophil chemotaxis	cytokine activity /// chemokine activity /// growth factor activity	extracellular region /// extracellular space /// extracellular space
1419728_at	-1.63863	-2.91743	1.2788	8.92306	94.354	2.15e-05	0.000317339	1419728_at	Cxcl5	chemokine (C-X-C motif) ligand 5	---	cytokine production /// chemotaxis /// inflammatory response /// immune response	cytokine activity /// chemokine activity	extracellular region /// extracellular space
1417318_at	-0.656772	-2.8088	2.15202	5.10394	2938.99	5.15e-10	2.6e-08	1417318_at	Dbc1	deleted in bladder cancer 1 (human)	---	cell cycle /// cell cycle arrest /// cell death /// cell death /// negative regulation of cell cycle /// negative regulation of cell cycle	protein binding /// protein binding	cytoplasm /// cytoplasm
1451289_at	-0.515021	-1.41979	0.904765	8.49843	177.209	3.15e-06	6.6e-05	1451289_at	Dclk1	doublecortin-like kinase 1	---	neuron migration /// protein amino acid phosphorylation /// intracellular signaling cascade /// multicellular organismal development /// nervous system development /// axonogenesis /// brain development /// central nervous system projection neuron axonogenesis /// cell differentiation /// forebrain development /// axon extension /// dendrite morphogenesis	nucleotide binding /// protein kinase activity /// protein serine/threonine kinase activity /// ATP binding /// kinase activity /// transferase activity	---
1436329_at	-1.68372	-3.83353	2.14982	6.78622	57.8515	9.32e-05	0.00103648	1436329_at	Egr3	early growth response 3	---	transcription /// neuromuscular synaptic transmission /// peripheral nervous system development /// regulation of transcription	nucleic acid binding /// DNA binding /// zinc ion binding /// metal ion binding	intracellular /// nucleus
1428321_at	-0.77762	-1.60092	0.823297	4.29828	1133.66	1e-08	4.19e-07	1428321_at	Eml1 /// LOC634102	echinoderm microtubule associated protein like 1 /// similar to echinoderm microtubule associated protein like 1	---	---	---	cytoplasm /// microtubule
1449280_at	-1.06001	-1.67736	0.617348	7.08097	7.57937e+08	6.49e-27	6.36e-24	1449280_at	Esm1	endothelial cell-specific molecule 1	---	regulation of cell growth	insulin-like growth factor binding	extracellular region
1422134_at	-0.870575	-2.77231	1.90173	7.74963	480.213	1.45e-07	4.66e-06	1422134_at	Fosb	FBJ osteosarcoma oncogene B	---	regulation of transcription, DNA-dependent	DNA binding /// DNA binding /// transcription factor activity /// sequence-specific DNA binding /// protein dimerization activity	nucleus
1418357_at	-1.09217	-2.18219	1.09002	8.13645	162.098	4.14e-06	8.23e-05	1418357_at	Foxg1	forkhead box G1	---	positive regulation of neuroblast proliferation /// transcription /// regulation of transcription, DNA-dependent /// multicellular organismal development /// regulation of mitotic cell cycle /// dorsal/ventral pattern formation /// axon midline choice point recognition /// central nervous system neuron development /// forebrain development /// inner ear morphogenesis /// inner ear morphogenesis /…	DNA binding /// transcription factor activity /// sequence-specific DNA binding	nucleus
1426569_a_at	-0.506373	-1.06293	0.556552	6.29778	128.277	8.47e-06	0.000148721	1426569_a_at	Frk	fyn-related kinase	---	protein amino acid phosphorylation /// cell differentiation	nucleotide binding /// protein kinase activity /// protein tyrosine kinase activity /// non-membrane spanning protein tyrosine kinase activity /// protein binding /// ATP binding /// kinase activity /// transferase activity	intracellular /// cytoplasm
1460434_at	-1.04006	-1.70941	0.669355	5.94947	3458363397	5.66e-29	2.84e-25	1460434_at	Fundc2	FUN14 domain containing 2	---	---	---	---
1423271_at	-0.725573	-2.13152	1.40595	9.17543	88.3801	2.62e-05	0.000371656	1423271_at	Gjb2	gap junction protein, beta 2	<a target="external" href="http://www.wikipathways.org/index.php/Pathway:Mus_musculus:Calcium_regulation_in_cardiac_cells">Calcium_regulation_in_cardiac_cells</a>	cell communication /// cell-cell signaling /// sensory perception of sound /// male genitalia development	gap junction channel activity /// protein binding	plasma membrane /// gap junction /// gap junction /// connexon complex /// membrane /// integral to membrane /// lateral plasma membrane /// cell junction
1449204_at	-0.546515	-1.95484	1.40833	5.45759	1903.17	2e-09	9.29e-08	1449204_at	Gjb5	gap junction protein, beta 5	<a target="external" href="http://www.wikipathways.org/index.php/Pathway:Mus_musculus:Calcium_regulation_in_cardiac_cells">Calcium_regulation_in_cardiac_cells</a>	cell communication /// spongiotrophoblast differentiation /// labyrinthine layer morphogenesis	---	plasma membrane /// gap junction /// connexon complex /// membrane /// integral to membrane /// cell junction
1421935_at	-0.683034	-1.3683	0.685269	3.83567	114.921	1.18e-05	0.000194958	1421935_at	Gm6440 /// LOC675813 /// Rps20	predicted gene 6440 /// similar to 40S ribosomal protein S20 /// ribosomal protein S20	---	translation	RNA binding /// structural constituent of ribosome	intracellular /// ribosome /// small ribosomal subunit /// cytosolic small ribosomal subunit /// ribonucleoprotein complex
1436332_at	-0.617762	-1.75172	1.13396	8.60885	193.951	2.39e-06	5.25e-05	1436332_at	Hspb6	heat shock protein, alpha-crystallin-related, B6	---	regulation of muscle contraction /// response to stress /// response to heat	---	---
1425895_a_at	-0.726679	-1.3638	0.637119	12.5563	60.9552	7.98e-05	0.000913331	1425895_a_at	Id1	inhibitor of DNA binding 1	---	negative regulation of transcription from RNA polymerase II promoter /// endothelial cell morphogenesis /// apoptosis /// multicellular organismal development /// heart development /// negative regulation of transcription /// BMP signaling pathway /// collagen metabolic process /// regulation of MAPKKK cascade /// negative regulation of transcription factor activity /// regulation of transcriptio…	protein binding /// protein binding /// transcription repressor activity /// transcription regulator activity	soluble fraction /// nucleus /// nucleus
1457666_s_at	-0.758555	-1.57947	0.820916	8.23184	281.89	7.55e-07	1.95e-05	1457666_s_at	Ifi202b	interferon activated gene 202B	---	---	protein binding	nucleus /// cytoplasm
1435714_x_at	-0.515862	-1.61253	1.09667	5.98702	163.136	4.06e-06	8.09e-05	1435714_x_at	Il17d /// LOC100046772	interleukin 17D /// similar to IL-17D	---	inflammatory response	cytokine activity	extracellular region
1450297_at	-0.965876	-3.04512	2.07925	8.07697	444.561	1.84e-07	5.79e-06	1450297_at	Il6	interleukin 6	<a target="external" href="http://www.wikipathways.org/index.php/Pathway:Mus_musculus:Inflammatory_Response_Pathway">Inflammatory_Response_Pathway</a> /// <a target="external" href="http://www.wikipathways.org/index.php/Pathway:Mus_musculus:Smooth_muscle_contraction">Smooth_muscle_contraction</a>	neutrophil apoptosis /// neutrophil apoptosis /// acute-phase response /// immune response /// aging /// negative regulation of cell proliferation /// regulation of cell shape /// response to heat /// response to cold /// response to wounding /// response to mechanical stimulus /// response to bacterium /// response to organic cyclic substance /// response to caffeine /// endocrine pancreas devel…	protein kinase inhibitor activity /// cytokine activity /// cytokine activity /// interleukin-6 receptor binding /// interleukin-6 receptor binding /// protein binding /// growth factor activity /// protein tyrosine kinase activator activity	extracellular region /// extracellular space /// extracellular space /// external side of plasma membrane
1417618_at	-0.759979	-2.26986	1.50988	6.05792	329.519	4.66e-07	1.3e-05	1417618_at	Itih2	inter-alpha trypsin inhibitor, heavy chain 2	---	hyaluronan metabolic process	serine-type endopeptidase inhibitor activity /// peptidase inhibitor activity	extracellular region
1429159_at	-1.00497	-1.64115	0.636184	3.9871	69.9016	5.31e-05	0.000656699	1429159_at	Itih5	inter-alpha (globulin) inhibitor H5	---	hyaluronan metabolic process	serine-type endopeptidase inhibitor activity /// peptidase inhibitor activity	extracellular region
1436528_at	-0.73642	-2.23004	1.49362	4.38321	150.928	5.16e-06	9.86e-05	1436528_at	Kazald1	Kazal-type serine peptidase inhibitor domain 1	---	ossification /// regulation of cell growth /// multicellular organismal development /// cell differentiation /// extracellular matrix organization	insulin-like growth factor binding	extracellular region /// proteinaceous extracellular matrix /// interstitial matrix /// extracellular matrix
1433536_at	-0.687992	-1.95478	1.26679	7.13312	1042.76	1.3e-08	5.31e-07	1433536_at	Lrp11	low density lipoprotein receptor-related protein 11	---	endocytosis	receptor activity	membrane /// integral to membrane
1423607_at	-0.805843	-2.27975	1.47391	4.10319	229.138	1.43e-06	3.38e-05	1423607_at	Lum	lumican	---	---	protein binding /// collagen binding	extracellular region /// proteinaceous extracellular matrix /// proteinaceous extracellular matrix /// fibrillar collagen
1422765_at	-0.889512	-1.72996	0.840444	3.51923	1779.24	2.46e-09	1.13e-07	1422765_at	Mapre1	microtubule-associated protein, RP/EB family, member 1	---	cell cycle /// mitosis /// negative regulation of microtubule polymerization /// negative regulation of microtubule polymerization /// cell division	protein binding /// protein binding /// microtubule binding /// microtubule plus-end binding /// microtubule plus-end binding /// microtubule plus-end binding	cytoplasm /// Golgi apparatus /// centrosome /// spindle /// spindle /// cytoskeleton /// microtubule /// microtubule /// microtubule /// cytoplasmic microtubule /// cortical microtubule cytoskeleton /// cortical microtubule cytoskeleton /// cell projection membrane /// cell projection
1437568_at	-0.760966	-1.44335	0.682389	7.00938	573.78	8.34e-08	2.87e-06	1437568_at	Mmp16	matrix metallopeptidase 16	<a target="external" href="http://www.wikipathways.org/index.php/Pathway:Mus_musculus:Matrix_Metalloproteinases">Matrix_Metalloproteinases</a>	proteolysis /// metabolic process /// collagen catabolic process	metalloendopeptidase activity /// calcium ion binding /// peptidase activity /// metallopeptidase activity /// zinc ion binding /// hydrolase activity /// metal ion binding	proteinaceous extracellular matrix /// plasma membrane /// membrane /// integral to membrane
1450750_a_at	-0.589481	-1.77984	1.19036	7.7252	664.775	5.28e-08	1.91e-06	1450750_a_at	Nr4a2	nuclear receptor subfamily 4, group A, member 2	<a target="external" href="http://www.wikipathways.org/index.php/Pathway:Mus_musculus:Nuclear_Receptors">Nuclear_Receptors</a>	response to hypoxia /// neuron migration /// response to amphetamine /// transcription /// regulation of transcription, DNA-dependent /// response to stress /// nervous system development /// adult locomotory behavior /// post-embryonic development /// response to inorganic substance /// response to inorganic substance /// gene expression /// death /// response to insecticide /// response to inse…	DNA binding /// DNA binding /// transcription factor activity /// steroid hormone receptor activity /// receptor activity /// ligand-dependent nuclear receptor activity /// ligand-dependent nuclear receptor activity /// protein binding /// zinc ion binding /// transcription activator activity /// sequence-specific DNA binding /// sequence-specific DNA binding /// sequence-specific DNA binding ///…	nucleus /// nucleus /// cytoplasm
1455034_at	-0.616987	-1.5019	0.884913	9.27271	510.656	1.2e-07	3.94e-06	1455034_at	Nr4a2	nuclear receptor subfamily 4, group A, member 2	<a target="external" href="http://www.wikipathways.org/index.php/Pathway:Mus_musculus:Nuclear_Receptors">Nuclear_Receptors</a>	response to hypoxia /// neuron migration /// response to amphetamine /// transcription /// regulation of transcription, DNA-dependent /// response to stress /// nervous system development /// adult locomotory behavior /// post-embryonic development /// response to inorganic substance /// response to inorganic substance /// gene expression /// death /// response to insecticide /// response to inse…	DNA binding /// DNA binding /// transcription factor activity /// steroid hormone receptor activity /// receptor activity /// ligand-dependent nuclear receptor activity /// ligand-dependent nuclear receptor activity /// protein binding /// zinc ion binding /// transcription activator activity /// sequence-specific DNA binding /// sequence-specific DNA binding /// sequence-specific DNA binding ///…	nucleus /// nucleus /// cytoplasm
1428393_at	-0.751907	-3.38711	2.6352	8.10904	2244.76	1.19e-09	5.8e-08	1428393_at	Nrn1	neuritin 1	---	axonogenesis	---	plasma membrane /// membrane /// anchored to membrane
1418908_at	-0.930989	-1.69825	0.767257	8.79063	189.4	2.57e-06	5.57e-05	1418908_at	Pam	peptidylglycine alpha-amidating monooxygenase	---	response to hypoxia /// peptide metabolic process /// peptide metabolic process /// central nervous system development /// heart development /// response to pH /// cellular process /// response to estradiol stimulus /// response to drug /// response to copper ion /// response to glucocorticoid stimulus /// oxidation reduction /// limb development	catalytic activity /// monooxygenase activity /// peptidylglycine monooxygenase activity /// peptidylglycine monooxygenase activity /// peptidylamidoglycolate lyase activity /// copper ion binding /// protein binding /// protein binding /// zinc ion binding /// oxidoreductase activity /// lyase activity /// L-ascorbic acid binding /// metal ion binding	membrane fraction /// cytosol /// integral to plasma membrane /// membrane /// integral to membrane /// secretory granule /// cytoplasmic vesicle /// perikaryon
1435741_at	-0.678861	-1.5602	0.881334	5.70637	316.464	5.28e-07	1.45e-05	1435741_at	Pde8b	phosphodiesterase 8B	---	two-component signal transduction system (phosphorelay) /// cAMP catabolic process /// regulation of transcription, DNA-dependent /// signal transduction /// negative regulation of insulin secretion	two-component response regulator activity /// catalytic activity /// 3',5'-cyclic-nucleotide phosphodiesterase activity /// signal transducer activity	---
1437989_at	-0.785802	-1.46127	0.675466	6.60845	150.556	5.19e-06	9.91e-05	1437989_at	Pde8b	phosphodiesterase 8B	---	two-component signal transduction system (phosphorelay) /// cAMP catabolic process /// regulation of transcription, DNA-dependent /// signal transduction /// negative regulation of insulin secretion	two-component response regulator activity /// catalytic activity /// 3',5'-cyclic-nucleotide phosphodiesterase activity /// signal transducer activity	---
1427038_at	-2.07423	-4.92416	2.84993	9.09366	1909.18	1.98e-09	9.21e-08	1427038_at	Penk	preproenkephalin	---	behavioral fear response /// neuropeptide signaling pathway /// behavior /// sensory perception of pain	opioid peptide activity	extracellular region
1420996_at	-0.539068	-1.48935	0.950284	5.36389	385.229	2.87e-07	8.54e-06	1420996_at	Plxna3	plexin A3	---	signal transduction /// multicellular organismal development /// axon guidance /// hippocampus development /// pyramidal neuron development /// negative regulation of axon extension involved in axon guidance /// negative chemotaxis	receptor activity	intracellular /// membrane /// integral to membrane
1424716_at	-0.91446	-1.53656	0.622101	5.12541	167.828	3.72e-06	7.55e-05	1424716_at	Retsat	retinol saturase (all trans retinol 13,14 reductase)	---	retinol metabolic process /// oxidation reduction /// oxidation reduction	electron carrier activity /// oxidoreductase activity /// oxidoreductase activity /// all-trans-retinol 13,14-reductase activity /// all-trans-retinol 13,14-reductase activity	nuclear outer membrane /// endoplasmic reticulum /// endoplasmic reticulum membrane /// membrane /// extrinsic to membrane /// nuclear membrane
1425840_a_at	-0.656883	-1.67149	1.0146	5.88145	58.6904	8.93e-05	0.00100109	1425840_a_at	Sema3f	sema domain, immunoglobulin domain (Ig), short basic domain, secreted, (semaphorin) 3F	---	neural crest cell migration /// multicellular organismal development /// negative regulation of axon extension involved in axon guidance /// negative regulation of axon extension involved in axon guidance /// negative chemotaxis /// negative chemotaxis	receptor activity /// chemorepellent activity	extracellular region /// membrane
1428136_at	-1.17919	-1.828	0.648805	6.86855	177.668	3.13e-06	6.56e-05	1428136_at	Sfrp1	secreted frizzled-related protein 1	---	somitogenesis /// multicellular organismal development /// anterior/posterior pattern formation /// Wnt receptor signaling pathway /// cell differentiation /// regulation of ossification /// Wnt receptor signaling pathway, planar cell polarity pathway /// prostate epithelial cord arborization involved in prostate glandular acinus morphogenesis /// regulation of branching involved in prostate glan…	protein binding	extracellular region
1451782_a_at	-0.805571	-1.34914	0.543573	3.94049	57.9468	9.27e-05	0.00103246	1451782_a_at	Slc29a1	solute carrier family 29 (nucleoside transporters), member 1	---	transport /// nucleoside transport	nucleoside transmembrane transporter activity /// nucleoside transmembrane transporter activity /// protein binding	integral to plasma membrane /// membrane /// integral to membrane
1435492_at	-0.655742	-1.17536	0.519617	7.85681	76.8306	4e-05	0.0005226	1435492_at	Socs6	suppressor of cytokine signaling 6	---	cellular glucose homeostasis /// intracellular signaling cascade /// negative regulation of signal transduction /// modification-dependent protein catabolic process /// regulation of growth /// regulation of growth	protein binding /// protein binding	---
1417644_at	-0.698307	-1.63942	0.941117	7.15395	955.298	1.71e-08	6.82e-07	1417644_at	Sspn	sarcospan	---	---	---	plasma membrane /// membrane /// integral to membrane /// cell junction /// transport vesicle /// sarcolemma /// sarcolemma /// synapse /// postsynaptic membrane
1449078_at	-0.739083	-1.45773	0.718647	4.37141	174.667	3.29e-06	6.84e-05	1449078_at	St3gal6	ST3 beta-galactoside alpha-2,3-sialyltransferase 6	---	protein amino acid glycosylation	sialyltransferase activity /// sialyltransferase activity /// transferase activity /// transferase activity, transferring glycosyl groups	Golgi apparatus /// membrane /// integral to membrane /// integral to Golgi membrane
1423280_at	-0.807183	-2.25794	1.45075	6.77389	281.847	7.55e-07	1.95e-05	1423280_at	Stmn2	stathmin-like 2	---	intracellular signaling cascade	protein binding /// protein binding	cytoplasm /// membrane /// axon /// growth cone /// growth cone /// cell projection /// perinuclear region of cytoplasm
1453008_at	-0.608905	-1.56106	0.952153	7.11734	1074.26	1.19e-08	4.88e-07	1453008_at	Trnp1	TMF1-regulated nuclear protein 1	---	cell cycle	---	nucleus
1455304_at	-0.727457	-1.51877	0.791317	4.95879	318.523	5.17e-07	1.42e-05	1455304_at	Unc13c	unc-13 homolog C (C. elegans)	---	exocytosis /// intracellular signaling cascade /// synaptic transmission	non-kinase phorbol ester receptor activity /// zinc ion binding /// diacylglycerol binding /// metal ion binding	cytoplasm /// plasma membrane /// membrane /// extrinsic to membrane /// cell junction /// synapse
1428664_at	-0.715968	-2.11522	1.39925	4.3552	156.407	4.62e-06	9e-05	1428664_at	Vip	vasoactive intestinal polypeptide	---	---	hormone activity	extracellular region
1437358_at	-3.02902	-3.61291	0.58389	8.59032	2028.93	1.63e-09	7.74e-08	1437358_at	Wdfy1	WD repeat and FYVE domain containing 1	---	---	phosphatidylinositol binding /// zinc ion binding /// metal ion binding	nucleus /// early endosome /// cytosol
1435588_at	-3.09136	-4.17596	1.08461	8.00458	167.784	3.73e-06	7.55e-05	1435588_at	Wdfy1	WD repeat and FYVE domain containing 1	---	---	phosphatidylinositol binding /// zinc ion binding /// metal ion binding	nucleus /// early endosome /// cytosol
1419015_at	-1.40775	-4.17924	2.77149	7.55743	215.971	1.72e-06	3.96e-05	1419015_at	Wisp2	WNT1 inducible signaling pathway protein 2	---	regulation of cell growth /// regulation of cell growth /// cell adhesion /// negative regulation of cell proliferation	protein binding /// insulin-like growth factor binding /// growth factor activity	extracellular region /// cytoplasm /// plasma membrane /// cell surface
1420357_s_at	-1.71722	-2.27162	0.554407	4.24114	22971.3	8.39e-13	5.37e-11	1420357_s_at	Xlr3a /// Xlr3b /// Xlr3c	X-linked lymphocyte-regulated 3A /// X-linked lymphocyte-regulated 3B /// X-linked lymphocyte-regulated 3C	---	---	---	---
1419152_at	-4.70349	-3.76787	-0.935617	7.22004	5791.09	6.2e-11	3.45e-09	1419152_at	2810417H13Rik	RIKEN cDNA 2810417H13 gene	---	---	---	nucleus /// mitochondrion
1430150_at	-1.23863	-0.616514	-0.622119	5.61922	68.5359	5.63e-05	0.00068641	1430150_at	Dcp2	DCP2 decapping enzyme homolog (S. cerevisiae)	---	nuclear-transcribed mRNA catabolic process, nonsense-mediated decay	RNA binding /// protein binding /// hydrolase activity /// manganese ion binding /// metal ion binding	cytoplasmic mRNA processing body /// nucleus /// cytoplasm
1434666_at	-1.38925	-0.851799	-0.537452	5.66138	64.5122	6.74e-05	0.000796836	1434666_at	LOC100048247	similar to polycomb group ring finger 5	---	transcription /// regulation of transcription	protein binding /// zinc ion binding /// metal ion binding	centrosome
1422809_at	-2.26589	-1.6677	-0.598184	4.70146	77.0348	3.97e-05	0.00051945	1422809_at	Rims2	regulating synaptic membrane exocytosis 2	---	transport /// neurotransmitter transport /// intracellular protein transport /// exocytosis /// calcium ion-dependent exocytosis /// cAMP-mediated signaling /// insulin secretion	protein binding /// protein binding /// zinc ion binding /// Rab GTPase binding /// metal ion binding	synaptosome /// cell junction /// synapse
1455206_at	-0.845801	-0.703277	-0.142524	9.62443	300.449	6.2e-07	1.65e-05	1455206_at	---	---	---	---	---	---
1458719_at	-2.99165	-2.94511	-0.0465408	5.40827	236.391	1.3e-06	3.11e-05	1458719_at	---	---	---	---	---	---
1443893_at	-1.75851	-1.68313	-0.0753758	5.20164	135.517	7.16e-06	0.000129984	1443893_at	---	---	---	---	---	---
1454965_at	-0.82693	-0.923209	0.0962789	7.36191	80.6751	3.45e-05	0.000466307	1454965_at	---	---	---	---	---	---
1447202_at	-2.02575	-2.45035	0.424602	5.11822	148.326	5.44e-06	0.000103071	1447202_at	1200009F10Rik	RIKEN cDNA 1200009F10 gene	---	induction of apoptosis /// response to X-ray	protein binding	endoplasmic reticulum /// endoplasmic reticulum /// membrane /// integral to membrane
1439279_at	-0.884789	-1.28905	0.404265	3.7763	500.599	1.27e-07	4.16e-06	1439279_at	3110007F17Rik	RIKEN cDNA 3110007F17 gene	---	---	structural molecule activity	tight junction
1450387_s_at	-0.90543	-1.08195	0.176519	6.59647	63.8608	6.95e-05	0.000816925	1450387_s_at	Ak3l1 /// LOC100047616	adenylate kinase 3-like 1 /// similar to adenylate kinase 4	---	nucleobase, nucleoside, nucleotide and nucleic acid metabolic process /// response to organic nitrogen /// response to organic cyclic substance	nucleotide binding /// adenylate kinase activity /// ATP binding /// GTP binding /// kinase activity /// transferase activity /// phosphotransferase activity, phosphate group as acceptor /// nucleotide kinase activity /// nucleobase, nucleoside, nucleotide kinase activity	mitochondrion /// mitochondrion /// mitochondrial matrix
1438936_s_at	-0.778357	-1.24335	0.464989	7.03503	108.999	1.39e-05	0.000224034	1438936_s_at	Ang	angiogenin, ribonuclease, RNase A family, 5	---	angiogenesis /// angiogenesis /// angiogenesis /// response to hypoxia /// positive regulation of endothelial cell proliferation /// diacylglycerol biosynthetic process /// activation of phospholipase C activity /// multicellular organismal development /// central nervous system development /// rRNA transcription /// negative regulation of translation /// actin filament polymerization /// cell di…	nucleic acid binding /// RNA binding /// actin binding /// nuclease activity /// endonuclease activity /// pancreatic ribonuclease activity /// ribonuclease activity /// ribonuclease activity /// receptor binding /// copper ion binding /// protein binding /// heparin binding /// hydrolase activity	extracellular region /// extracellular region /// basal lamina /// extracellular space /// nucleus /// nucleolus /// growth cone /// angiogenin-PRI complex /// angiogenin-PRI complex /// cell soma
1459713_s_at	-1.31328	-0.957344	-0.355934	6.78999	119.358	1.06e-05	0.000177692	1459713_s_at	Ano1	anoctamin 1, calcium activated chloride channel	---	transport /// ion transport /// chloride transport /// multicellular organismal development /// open tracheal system development	ion channel activity /// intracellular calcium activated chloride channel activity /// chloride channel activity /// calcium ion binding /// chloride ion binding	cytoplasm /// plasma membrane /// plasma membrane /// membrane /// integral to membrane /// chloride channel complex
1451038_at	-0.886198	-0.846531	-0.0396677	7.35941	367.693	3.32e-07	9.7e-06	1451038_at	Apln	apelin	---	regulation of the force of heart contraction /// G-protein coupled receptor protein signaling pathway /// positive regulation of cell proliferation /// positive regulation of heat generation /// positive regulation of phosphorylation /// drinking behavior /// regulation of respiratory gaseous exchange /// negative regulation of blood pressure /// negative regulation of vasoconstriction /// positi…	receptor binding /// hormone activity /// apelin receptor binding	extracellular space /// perinuclear region of cytoplasm
1418774_a_at	-1.35187	-1.51647	0.164603	7.40783	6025.16	5.48e-11	3.06e-09	1418774_a_at	Atp7a	ATPase, Cu++ transporting, alpha polypeptide	---	blood vessel development /// in utero embryonic development /// release of cytochrome c from mitochondria /// blood vessel remodeling /// regulation of oxidative phosphorylation /// tryptophan metabolic process /// tyrosine metabolic process /// catecholamine metabolic process /// ATP biosynthetic process /// transport /// ion transport /// copper ion transport /// copper ion transport /// copper…	nucleotide binding /// magnesium ion binding /// catalytic activity /// copper-exporting ATPase activity /// copper-exporting ATPase activity /// copper ion transmembrane transporter activity /// copper ion binding /// copper ion binding /// protein binding /// ATP binding /// ATPase activity, coupled to transmembrane movement of ions, phosphorylative mechanism /// superoxide dismutase copper cha…	integral to membrane of membrane fraction /// membrane fraction /// Golgi apparatus /// Golgi apparatus /// Golgi apparatus /// trans-Golgi network /// trans-Golgi network /// plasma membrane /// plasma membrane /// membrane /// membrane /// integral to membrane /// basolateral plasma membrane /// trans-Golgi network transport vesicle /// secretory granule /// cytoplasmic vesicle /// brush border…
1457043_at	-0.902195	-0.843406	-0.0587885	7.81096	74.9108	4.31e-05	0.000554648	1457043_at	B3galtl	beta 1,3-galactosyltransferase-like	---	carbohydrate metabolic process /// fucose metabolic process	transferase activity /// transferase activity, transferring glycosyl groups	endoplasmic reticulum /// membrane /// integral to membrane
1435227_at	-0.51802	-0.673355	0.155336	5.90572	61.6494	7.72e-05	0.000888016	1435227_at	Bcl11b	B-cell leukemia/lymphoma 11B	---	transcription /// axonogenesis /// negative regulation of cell proliferation /// post-embryonic development /// central nervous system neuron differentiation /// post-embryonic camera-type eye development /// T cell receptor V(D)J recombination /// negative regulation of apoptosis /// regulation of transcription /// positive regulation of transcription from RNA polymerase II promoter /// alpha-be…	nucleic acid binding /// zinc ion binding /// metal ion binding	intracellular /// intracellular /// nucleus /// nucleus
1429204_at	-0.533616	-0.721477	0.187862	5.05705	7.60856e+08	6.41e-27	6.36e-24	1429204_at	Camk2n2	calcium/calmodulin-dependent protein kinase II inhibitor 2	---	---	protein kinase inhibitor activity /// kinase activity	nucleus /// cytoplasm /// cytosol
1456746_a_at	-1.05143	-1.4256	0.374167	8.2929	124.004	9.39e-06	0.000161381	1456746_a_at	Cd99l2	CD99 antigen-like 2	---	cell adhesion	protein binding	plasma membrane /// membrane /// integral to membrane /// cell junction
1448712_at	-0.609873	-0.84956	0.239687	7.73017	5157.28	8.9e-11	4.89e-09	1448712_at	Chm	choroidermia	---	blood vessel development /// intracellular protein transport /// regulation of GTPase activity	Rab geranylgeranyltransferase activity /// GTPase activator activity /// protein binding /// Rab GTPase binding	Rab-protein geranylgeranyltransferase complex
1447112_s_at	-0.595216	-0.969526	0.37431	5.73098	4057.65	1.88e-10	1.01e-08	1447112_s_at	Cryl1	crystallin, lambda 1	---	fatty acid metabolic process /// metabolic process /// oxidation reduction	catalytic activity /// binding /// oxidoreductase activity /// protein homodimerization activity /// L-gulonate 3-dehydrogenase activity /// L-gulonate 3-dehydrogenase activity /// NAD binding /// NAD binding	cytoplasm /// cytosol
1420930_s_at	-0.646948	-0.594911	-0.0520368	6.63391	83.0379	3.17e-05	0.000432703	1420930_s_at	Ctnnal1	catenin (cadherin associated protein), alpha-like 1	---	cell adhesion /// Rho protein signal transduction	structural molecule activity /// cadherin binding	cytoplasm /// cytosol /// cytoskeleton /// plasma membrane /// actin cytoskeleton /// membrane /// extrinsic to membrane
1440278_at	-1.59304	-1.5431	-0.0499454	5.81497	159.425	4.36e-06	8.59e-05	1440278_at	Dynll1	dynein light chain LC8-type 1	---	microtubule-based process /// microtubule-based movement /// negative regulation of phosphorylation /// negative regulation of nitric oxide biosynthetic process	motor activity /// microtubule motor activity /// enzyme inhibitor activity /// protein binding /// protein C-terminus binding /// protein domain specific binding	membrane fraction /// cytoplasm /// cytosol /// cytoskeleton /// cytoplasmic dynein complex /// microtubule /// microtubule associated complex /// dynein complex
1418285_at	-0.793882	-0.809981	0.0160999	7.71503	100.163	1.8e-05	0.000275446	1418285_at	Efnb1	ephrin B1	---	neural crest cell migration /// multicellular organismal development /// nervous system development /// axon guidance /// embryonic pattern specification /// cell differentiation /// positive regulation of T cell proliferation	protein binding /// protein binding /// ephrin receptor binding	membrane /// integral to membrane /// membrane raft /// synapse
1417147_at	-0.650415	-0.878787	0.228371	6.5549	81.6263	3.33e-05	0.000452087	1417147_at	Fam69b	family with sequence similarity 69, member B	---	---	---	membrane /// integral to membrane
1434123_at	-0.657995	-0.641248	-0.0167472	7.00142	77.6553	3.87e-05	0.000509364	1434123_at	Fut11	fucosyltransferase 11	---	protein amino acid glycosylation	fucosyltransferase activity /// transferase activity /// transferase activity, transferring glycosyl groups /// alpha(1,3)-fucosyltransferase activity	Golgi membrane /// Golgi apparatus /// membrane /// integral to membrane
1450135_at	-0.651129	-0.956374	0.305246	4.77967	392.183	2.72e-07	8.12e-06	1450135_at	Fzd3	frizzled homolog 3 (Drosophila)	<a target="external" href="http://www.wikipathways.org/index.php/Pathway:Mus_musculus:Wnt_Signaling">Wnt_Signaling</a>	establishment of planar polarity /// neural tube closure /// signal transduction /// cell surface receptor linked signal transduction /// G-protein coupled receptor protein signaling pathway /// multicellular organismal development /// Wnt receptor signaling pathway /// inner ear morphogenesis	signal transducer activity /// receptor activity /// transmembrane receptor activity /// non-G-protein coupled 7TM receptor activity /// G-protein coupled receptor activity /// protein binding	membrane /// integral to membrane /// apical part of cell
1450112_a_at	-0.747044	-1.01744	0.270398	8.89324	69.3091	5.44e-05	0.000669602	1450112_a_at	Gas2	growth arrest specific 2	---	apoptosis /// cell cycle /// cell cycle arrest /// regulation of cell shape	---	cytoplasm /// cytoskeleton /// membrane /// extrinsic to membrane
1426995_a_at	-1.37635	-0.999577	-0.376771	8.0402	96.2594	2.03e-05	0.000302843	1426995_a_at	Gfer	growth factor, erv1 (S. cerevisiae)-like (augmenter of liver regeneration)	---	oxidation reduction	protein binding /// oxidoreductase activity /// thiol oxidase activity	mitochondrion
1451240_a_at	-0.755615	-0.856842	0.101227	11.1745	299.517	6.26e-07	1.66e-05	1451240_a_at	Glo1	glyoxalase 1	---	carbohydrate metabolic process /// glutathione metabolic process /// anti-apoptosis /// anti-apoptosis /// methylglyoxal metabolic process	lactoylglutathione lyase activity /// lactoylglutathione lyase activity /// lactoylglutathione lyase activity /// zinc ion binding /// lyase activity /// metal ion binding	soluble fraction
1431007_at	-0.75979	-1.0971	0.337313	5.10812	925.259	1.89e-08	7.46e-07	1431007_at	Gm3435	predicted gene 3435	---	---	---	---
1424896_at	-0.741214	-1.22409	0.482877	4.52138	65.0163	6.59e-05	0.000781563	1424896_at	Gpr85	G protein-coupled receptor 85	---	signal transduction /// G-protein coupled receptor protein signaling pathway	signal transducer activity /// receptor activity /// G-protein coupled receptor activity /// receptor signaling protein activity	plasma membrane /// integral to plasma membrane /// membrane /// integral to membrane
1431777_a_at	-0.565637	-0.677642	0.112005	9.45161	299.873	6.23e-07	1.66e-05	1431777_a_at	Hmgn3	high mobility group nucleosomal binding domain 3	---	---	DNA binding /// chromatin binding /// chromatin binding /// protein binding	chromatin /// nucleus /// nucleus
1423756_s_at	-1.07316	-0.78434	-0.28882	9.66564	200.571	2.15e-06	4.82e-05	1423756_s_at	Igfbp4	insulin-like growth factor binding protein 4	<a target="external" href="http://www.wikipathways.org/index.php/Pathway:Mus_musculus:Smooth_muscle_contraction">Smooth_muscle_contraction</a>	regulation of cell growth /// inflammatory response	insulin-like growth factor binding /// insulin-like growth factor binding /// growth factor binding	extracellular region /// extracellular space
1437405_a_at	-0.980984	-0.812023	-0.168961	10.9301	131.919	7.78e-06	0.000138928	1437405_a_at	Igfbp4	insulin-like growth factor binding protein 4	<a target="external" href="http://www.wikipathways.org/index.php/Pathway:Mus_musculus:Smooth_muscle_contraction">Smooth_muscle_contraction</a>	regulation of cell growth /// inflammatory response	insulin-like growth factor binding /// insulin-like growth factor binding /// growth factor binding	extracellular region /// extracellular space
1423757_x_at	-1.05129	-0.758347	-0.292946	7.419	62.4299	7.43e-05	0.000861488	1423757_x_at	Igfbp4	insulin-like growth factor binding protein 4	<a target="external" href="http://www.wikipathways.org/index.php/Pathway:Mus_musculus:Smooth_muscle_contraction">Smooth_muscle_contraction</a>	regulation of cell growth /// inflammatory response	insulin-like growth factor binding /// insulin-like growth factor binding /// growth factor binding	extracellular region /// extracellular space
1419722_at	-0.556246	-0.621156	0.06491	7.84601	143.858	5.97e-06	0.000111535	1419722_at	Klk8	kallikrein related-peptidase 8	---	proteolysis /// memory /// cell death /// response to wounding /// negative regulation of myelination /// keratinocyte proliferation /// negative regulation of axon regeneration /// neuron projection morphogenesis /// regulation of synapse organization /// synapse organization	catalytic activity /// serine-type endopeptidase activity /// serine-type endopeptidase activity /// peptidase activity /// serine-type peptidase activity /// hydrolase activity	extracellular region /// extracellular space
1438365_x_at	-0.738595	-0.663262	-0.0753323	10.3039	645.997	5.77e-08	2.06e-06	1438365_x_at	Laptm4b	lysosomal-associated protein transmembrane 4B	---	transport	---	endomembrane system /// membrane /// integral to membrane
1428799_at	-0.661081	-0.598913	-0.062168	6.21098	125.664	9.02e-06	0.000156404	1428799_at	Lca5	Leber congenital amaurosis 5 (human)	---	transport /// protein transport	---	cytoplasm /// cytoskeleton /// cilium /// microtubule basal body /// cilium axoneme /// cell projection
1418478_at	-1.0733	-0.889866	-0.183439	5.81169	75.4503	4.22e-05	0.000545172	1418478_at	Lmo1	LIM domain only 1	---	---	zinc ion binding /// metal ion binding	nucleus /// nucleus /// nucleolus
1429129_at	-0.559636	-0.750232	0.190596	5.88127	69.5904	5.38e-05	0.000663695	1429129_at	Lrrcc1	leucine rich repeat and coiled-coil domain containing 1	---	cell cycle /// mitosis /// cell division	protein binding	centriole
1428437_at	-1.08803	-1.16325	0.0752168	8.94393	62.4325	7.43e-05	0.000861488	1428437_at	Lsm14a	LSM14 homolog A (SCD6, S. cerevisiae)	---	---	---	---
1417185_at	-0.589261	-0.859712	0.270451	12.764	114	1.21e-05	0.000199132	1417185_at	Ly6a	lymphocyte antigen 6 complex, locus A	---	---	---	intracellular /// plasma membrane /// external side of plasma membrane /// membrane /// anchored to membrane
1417571_at	-0.641887	-0.696334	0.0544464	8.15975	136.094	7.07e-06	0.000128723	1417571_at	Mpg	N-methylpurine-DNA glycosylase	---	DNA repair /// base-excision repair /// base-excision repair /// response to DNA damage stimulus	DNA binding /// catalytic activity /// alkylbase DNA N-glycosylase activity /// alkylbase DNA N-glycosylase activity /// alkylbase DNA N-glycosylase activity /// hydrolase activity /// identical protein binding	nucleus
1436363_a_at	-0.671858	-0.783861	0.112003	11.5006	394.127	2.68e-07	8.02e-06	1436363_a_at	Nfix	nuclear factor I/X	---	DNA replication /// transcription /// regulation of transcription, DNA-dependent /// regulation of transcription /// positive regulation of transcription from RNA polymerase II promoter	DNA binding /// transcription factor activity /// transcription activator activity	intracellular /// nucleus
1436364_x_at	-0.790025	-0.80219	0.0121643	10.9332	108.754	1.4e-05	0.000225018	1436364_x_at	Nfix	nuclear factor I/X	---	DNA replication /// transcription /// regulation of transcription, DNA-dependent /// regulation of transcription /// positive regulation of transcription from RNA polymerase II promoter	DNA binding /// transcription factor activity /// transcription activator activity	intracellular /// nucleus
1423493_a_at	-0.708666	-0.977251	0.268584	9.67509	57.0246	9.72e-05	0.00107186	1423493_a_at	Nfix	nuclear factor I/X	---	DNA replication /// transcription /// regulation of transcription, DNA-dependent /// regulation of transcription /// positive regulation of transcription from RNA polymerase II promoter	DNA binding /// transcription factor activity /// transcription activator activity	intracellular /// nucleus
1439794_at	-3.15291	-3.31514	0.162233	7.53993	2447.54	9.11e-10	4.5e-08	1439794_at	Ntn4	Netrin 4	---	neuron remodeling /// regulation of branching involved in salivary gland morphogenesis by extracellular matrix-epithelial cell signaling	protein binding /// laminin-1 binding	extracellular region /// proteinaceous extracellular matrix /// basement membrane /// basement membrane /// basement membrane
1436038_a_at	-0.811945	-0.923359	0.111414	10.3313	985.778	1.55e-08	6.24e-07	1436038_a_at	Pigp	phosphatidylinositol glycan anchor biosynthesis, class P	---	GPI anchor biosynthetic process	transferase activity /// transferase activity, transferring glycosyl groups /// phosphatidylinositol N-acetylglucosaminyltransferase activity	membrane /// integral to membrane
1457088_at	-1.00981	-1.16797	0.158158	3.19232	75.6159	4.19e-05	0.000542844	1457088_at	Pldn	pallidin	---	vesicle docking during exocytosis /// vesicle fusion /// membrane fusion /// blood coagulation /// melanocyte differentiation /// positive regulation of natural killer cell activation /// secretion of lysosomal enzymes /// pigmentation	protein binding /// identical protein binding	cytoplasm /// endosome /// membrane /// extrinsic to membrane
1420988_at	-0.560683	-0.592772	0.0320881	5.80373	74.1837	4.44e-05	0.000566261	1420988_at	Polh	polymerase (DNA directed), eta (RAD 30 related)	---	DNA synthesis during DNA repair /// DNA replication /// DNA repair /// pyrimidine dimer repair /// postreplication repair /// response to DNA damage stimulus /// response to UV-C	magnesium ion binding /// DNA binding /// damaged DNA binding /// DNA-directed DNA polymerase activity /// DNA-directed DNA polymerase activity /// transferase activity /// nucleotidyltransferase activity /// metal ion binding	nucleus /// nucleus /// cytoplasm
1433504_at	-0.516381	-0.727707	0.211326	9.45153	123.072	9.61e-06	0.000164632	1433504_at	Pygb	brain glycogen phosphorylase	---	carbohydrate metabolic process /// glycogen metabolic process	catalytic activity /// phosphorylase activity /// transferase activity /// transferase activity, transferring glycosyl groups /// pyridoxal phosphate binding	cytoplasm /// axon
1426225_at	-1.25719	-0.897856	-0.359336	3.50083	2093.6	1.48e-09	7.08e-08	1426225_at	Rbp4	retinol binding protein 4, plasma	---	eye development /// gluconeogenesis /// gluconeogenesis /// transport /// spermatogenesis /// spermatogonial cell division /// heart development /// male gonad development /// embryonic development /// maintenance of gastrointestinal epithelium /// lung development /// positive regulation of insulin secretion /// response to retinoic acid /// response to insulin stimulus /// retinol transport ///…	transporter activity /// binding /// retinoid binding /// retinal binding /// retinol binding /// retinol binding /// retinol transporter activity	extracellular region /// extracellular space
1418488_s_at	-0.642958	-0.884564	0.241606	4.60078	118.433	1.08e-05	0.000181273	1418488_s_at	Ripk4	receptor-interacting serine-threonine kinase 4	---	protein amino acid phosphorylation	nucleotide binding /// protein kinase activity /// protein serine/threonine kinase activity /// receptor activity /// ATP binding /// kinase activity /// transferase activity	cytoplasm /// membrane /// extrinsic to membrane
1453752_at	-2.67336	-2.29701	-0.376354	10.5072	8816.53	1.67e-11	9.71e-10	1453752_at	Rpl17	ribosomal protein L17	<a target="external" href="http://www.wikipathways.org/index.php/Pathway:Mus_musculus:Ribosomal_Proteins">Ribosomal_Proteins</a>	translation	structural constituent of ribosome	intracellular /// ribosome /// large ribosomal subunit /// ribonucleoprotein complex
1416142_at	-0.902864	-0.851733	-0.0511314	9.8257	277.324	7.94e-07	2.04e-05	1416142_at	Rps6	ribosomal protein S6	---	G1/S transition of mitotic cell cycle /// placenta development /// T cell proliferation during immune response /// T cell proliferation during immune response /// rRNA processing /// translation /// activation-induced cell death of T cells /// mitosis /// gastrulation /// gastrulation /// oogenesis stage /// G1/S transition checkpoint /// T cell differentiation in the thymus /// T cell differenti…	structural constituent of ribosome	intracellular /// cytoplasm /// ribosome /// ribosome /// polysome /// ribonucleoprotein complex /// ribonucleoprotein complex /// perinuclear region of cytoplasm
1427020_at	-0.762797	-1.05302	0.290227	6.68206	59.054	8.77e-05	0.000985115	1427020_at	Scara3	scavenger receptor class A, member 3	---	---	---	endoplasmic reticulum /// Golgi apparatus /// membrane /// integral to membrane
1437422_at	-2.98819	-3.02977	0.0415749	7.06477	330.709	4.61e-07	1.29e-05	1437422_at	Sema5a	sema domain, seven thrombospondin repeats (type 1 and type 1-like), transmembrane domain (TM) and short cytoplasmic domain, (semaphorin) 5A	---	patterning of blood vessels /// multicellular organismal development /// nervous system development /// axon guidance /// cell differentiation /// branching morphogenesis of a tube	receptor activity /// axon guidance receptor activity	membrane /// integral to membrane /// integral to membrane
1434776_at	-1.92284	-2.09518	0.172342	4.23643	119.761	1.04e-05	0.000176342	1434776_at	Sema5a	sema domain, seven thrombospondin repeats (type 1 and type 1-like), transmembrane domain (TM) and short cytoplasmic domain, (semaphorin) 5A	---	patterning of blood vessels /// multicellular organismal development /// nervous system development /// axon guidance /// cell differentiation /// branching morphogenesis of a tube	receptor activity /// axon guidance receptor activity	membrane /// integral to membrane /// integral to membrane
1436555_at	-0.574385	-1.0281	0.453717	4.59422	861.269	2.36e-08	9.16e-07	1436555_at	Slc7a2	solute carrier family 7 (cationic amino acid transporter, y+ system), member 2	---	production of nitric oxide during acute inflammatory response /// nitric oxide biosynthetic process /// transport /// amino acid transport /// L-amino acid transport /// arginine transport /// arginine transport /// arginine transport /// lysine transport /// ornithine transport /// macrophage activation /// regulation of macrophage activation /// regulation of inflammatory response /// transmemb…	L-ornithine transmembrane transporter activity /// high affinity arginine transmembrane transporter activity /// amino acid transmembrane transporter activity /// L-amino acid transmembrane transporter activity /// L-amino acid transmembrane transporter activity /// arginine transmembrane transporter activity /// arginine transmembrane transporter activity /// L-lysine transmembrane transporter a…	membrane /// integral to membrane /// integral to membrane /// integral to membrane
1452296_at	-0.523975	-0.775103	0.251127	8.3821	70.9718	5.07e-05	0.000631861	1452296_at	Slit3	slit homolog 3 (Drosophila)	---	multicellular organismal development /// nervous system development /// axon guidance /// organ morphogenesis /// organ morphogenesis /// cell differentiation	receptor binding /// calcium ion binding /// protein binding	extracellular region /// extracellular space /// membrane fraction /// mitochondrion
1423349_at	-0.657604	-0.909723	0.252119	8.96754	57.936	9.28e-05	0.00103252	1423349_at	Socs5	suppressor of cytokine signaling 5	---	epidermal growth factor receptor signaling pathway /// intracellular signaling cascade /// JAK-STAT cascade /// negative regulation of signal transduction /// negative regulation of signal transduction /// cell growth /// cytokine-mediated signaling pathway /// modification-dependent protein catabolic process /// regulation of growth /// positive regulation of T-helper 1 cell differentiation /// …	epidermal growth factor receptor binding /// protein binding /// protein binding /// kinase inhibitor activity	cytoplasm
1456691_s_at	-0.553478	-0.824616	0.271139	8.39826	3983.42	1.99e-10	1.06e-08	1456691_s_at	Srd5a3	steroid 5 alpha-reductase 3	---	lipid metabolic process /// oxidation reduction	3-oxo-5-alpha-steroid 4-dehydrogenase activity /// oxidoreductase activity /// oxidoreductase activity, acting on the CH-CH group of donors	cytoplasm /// endoplasmic reticulum /// microsome /// membrane /// integral to membrane
1422286_a_at	-7.26838	-7.54223	0.273843	7.55375	4066.37	1.87e-10	1e-08	1422286_a_at	Tgif1	TGFB-induced factor homeobox 1	<a target="external" href="http://www.wikipathways.org/index.php/Pathway:Mus_musculus:TGF_Beta_Signaling_Pathway">TGF_Beta_Signaling_Pathway</a>	negative regulation of transcription from RNA polymerase II promoter /// negative regulation of transcription from RNA polymerase II promoter /// neural tube closure /// transcription /// regulation of transcription, DNA-dependent /// determination of left/right symmetry /// negative regulation of cell proliferation /// dorsal/ventral pattern formation /// negative regulation of cell growth /// r…	DNA binding /// chromatin binding /// transcription factor activity /// transcription corepressor activity /// protein binding /// JUN kinase binding /// specific transcriptional repressor activity /// transcription regulator activity /// sequence-specific DNA binding	nucleus
1424454_at	-3.46006	-3.26443	-0.195631	6.29564	332.408	4.53e-07	1.27e-05	1424454_at	Tmem87a	transmembrane protein 87A	---	---	---	membrane /// integral to membrane
1423312_at	-0.965135	-0.579977	-0.385158	7.01022	97.964	1.92e-05	0.000290398	1423312_at	Tpbg	trophoblast glycoprotein	---	---	protein binding	cytoplasm /// endoplasmic reticulum /// membrane /// integral to membrane
1424749_at	-3.71748	-3.99364	0.276159	7.07437	7731.65	2.51e-11	1.44e-09	1424749_at	Wdfy1	WD repeat and FYVE domain containing 1	---	---	phosphatidylinositol binding /// zinc ion binding /// metal ion binding	nucleus /// early endosome /// cytosol
1416103_at	-1.12221	-1.3903	0.268083	10.0887	474.902	1.5e-07	4.8e-06	1416103_at	Ywhaz	tyrosine 3-monooxygenase/tryptophan 5-monooxygenase activation protein, zeta polypeptide	---	histamine secretion by mast cell /// protein targeting /// protein targeting to mitochondrion /// response to drug	protein binding /// transcription factor binding /// protein domain specific binding /// protein domain specific binding /// protein complex binding	soluble fraction /// nucleus /// cytoplasm /// mitochondrion /// postsynaptic density /// melanosome /// protein complex
1448218_s_at	-0.913353	-0.769503	-0.14385	11.0684	164.571	3.95e-06	7.92e-05	1448218_s_at	Ywhaz	tyrosine 3-monooxygenase/tryptophan 5-monooxygenase activation protein, zeta polypeptide	<a target="external" href="http://www.wikipathways.org/index.php/Pathway:Mus_musculus:Calcium_regulation_in_cardiac_cells">Calcium_regulation_in_cardiac_cells</a> /// <a target="external" href="http://www.wikipathways.org/index.php/Pathway:Mus_musculus:Smooth_muscle_contraction">Smooth_muscle_contraction</a>	histamine secretion by mast cell /// protein targeting /// protein targeting to mitochondrion /// response to drug	protein binding /// transcription factor binding /// protein domain specific binding /// protein domain specific binding /// protein complex binding	soluble fraction /// nucleus /// cytoplasm /// mitochondrion /// postsynaptic density /// melanosome /// protein complex
1440790_x_at	-0.734576	0.00756797	-0.742144	2.45412	3031.29	4.67e-10	2.38e-08	1440790_x_at	---	---	---	---	---	---
1447706_at	-0.668718	-0.0272568	-0.641461	3.77993	2157.41	1.35e-09	6.52e-08	1447706_at	---	---	---	---	---	---
1459348_at	-0.632244	0.00345332	-0.635698	3.28593	286.541	7.17e-07	1.87e-05	1459348_at	---	---	---	---	---	---
1438245_at	-0.748631	0.082457	-0.831088	3.60278	119.79	1.04e-05	0.000176274	1438245_at	---	---	---	---	---	---
1458661_at	-1.23902	-0.144478	-1.09454	4.65738	103.423	1.63e-05	0.000255174	1458661_at	---	---	---	---	---	---
1460262_a_at	-0.524026	0.249575	-0.773601	8.17174	63.3384	7.12e-05	0.000833888	1460262_a_at	1700037H04Rik	RIKEN cDNA 1700037H04 gene	---	---	---	---
1429261_at	-0.686063	0.192598	-0.878661	7.63711	126.24	8.89e-06	0.000154893	1429261_at	2210411K11Rik	RIKEN cDNA 2210411K11 gene	---	---	---	---
1438228_at	-0.58882	0.032159	-0.62098	4.4979	91.6103	2.35e-05	0.000340224	1438228_at	4930452B06Rik	RIKEN cDNA 4930452B06 gene	---	---	---	---
1426766_at	-0.667044	0.016586	-0.68363	4.13002	2.37034e+08	2.45e-25	9.12e-23	1426766_at	6330403K07Rik	RIKEN cDNA 6330403K07 gene	---	---	---	---
1459790_x_at	-0.699786	0.273477	-0.973263	3.49841	62.5128	7.4e-05	0.000859056	1459790_x_at	Alx3	aristaless-like homeobox 3	---	transcription /// regulation of transcription, DNA-dependent /// regulation of transcription, DNA-dependent /// multicellular organismal development /// pattern specification process /// embryonic forelimb morphogenesis /// embryonic hindlimb morphogenesis /// regulation of apoptosis /// regulation of transcription /// embryonic skeletal system morphogenesis	DNA binding /// DNA binding /// transcription factor activity /// transcription factor activity /// transcription regulator activity /// sequence-specific DNA binding	nucleus /// nucleus
1422814_at	-0.600935	0.206355	-0.80729	8.61825	72.8495	4.69e-05	0.000592376	1422814_at	Aspm	asp (abnormal spindle)-like, microcephaly associated (Drosophila)	---	cell cycle /// mitosis /// forebrain neuroblast division /// negative regulation of neuron differentiation /// negative regulation of asymmetric cell division /// cell division /// maintenance of centrosome location	calmodulin binding	spindle pole /// nucleus /// cytoplasm
1451246_s_at	-0.66567	0.310445	-0.976115	7.60842	76.4928	4.05e-05	0.000528122	1451246_s_at	Aurkb	aurora kinase B	---	cytokinesis /// protein amino acid phosphorylation /// cell cycle /// cell cycle /// mitosis /// cell division	nucleotide binding /// magnesium ion binding /// protein kinase activity /// protein serine/threonine kinase activity /// protein binding /// ATP binding /// kinase activity /// transferase activity /// metal ion binding	chromosome, centromeric region /// nucleus /// chromosome /// spindle /// midbody /// chromosome passenger complex
1457806_at	-0.826454	0.0649973	-0.891451	4.52451	258.928	9.81e-07	2.43e-05	1457806_at	B830028B13Rik	RIKEN cDNA B830028B13 gene	---	---	---	---
1434711_at	-0.905447	0.13085	-1.0363	4.92173	65.7256	6.38e-05	0.000760679	1434711_at	BC030867	cDNA sequence BC030867	---	---	---	---
1459838_s_at	-0.844546	0.20666	-1.05121	7.5737	222.984	1.56e-06	3.64e-05	1459838_s_at	Btbd11	BTB (POZ) domain containing 11	---	---	DNA binding /// protein binding	membrane /// integral to membrane
1428377_at	-0.61453	0.221679	-0.836209	6.23673	58.3189	9.1e-05	0.00101682	1428377_at	Btbd11	BTB (POZ) domain containing 11	---	---	DNA binding /// protein binding	membrane /// integral to membrane
1459573_at	-0.589741	-0.0190657	-0.570676	2.94436	250.77	1.08e-06	2.65e-05	1459573_at	Bxdc5	brix domain containing 5	---	rRNA processing /// ribosome biogenesis	RNA binding /// RNA binding /// rRNA binding	nucleus /// nucleolus /// nucleolus
1434767_at	-0.655146	0.32432	-0.979465	6.92053	121.192	1.01e-05	0.000171423	1434767_at	C79407	expressed sequence C79407	---	cell cycle /// mitosis /// cell division	DNA binding	chromosome, centromeric region /// nucleus
1417376_a_at	-0.678305	0.485203	-1.16351	2.99991	133.04	7.58e-06	0.000136253	1417376_a_at	Cadm1	cell adhesion molecule 1	---	liver development /// apoptosis /// immune response /// cell adhesion /// cell adhesion /// homophilic cell adhesion /// heterophilic cell adhesion /// multicellular organismal development /// spermatogenesis /// synaptogenesis /// cell recognition /// calcium-independent cell-cell adhesion /// cell differentiation /// susceptibility to natural killer cell mediated cytotoxicity /// susceptibility…	receptor binding /// protein binding /// protein binding /// protein C-terminus binding /// PDZ domain binding /// protein homodimerization activity	plasma membrane /// plasma membrane /// cell-cell junction /// synaptic vesicle /// membrane /// integral to membrane /// basolateral plasma membrane /// synaptosome /// axon /// dendrite /// synapse
1424517_at	-0.593141	0.299797	-0.892938	6.99542	164.678	3.95e-06	7.92e-05	1424517_at	Ccdc12	coiled-coil domain containing 12	---	---	---	---
1449130_at	-0.847968	-0.142071	-0.705896	5.90913	69.3083	5.44e-05	0.000669602	1449130_at	Cd1d1	CD1d1 antigen	---	positive regulation of T cell mediated cytotoxicity /// immune response /// antigen processing and presentation /// antigen processing and presentation /// positive thymic T cell selection /// positive regulation of interferon-gamma biosynthetic process /// positive regulation of interleukin-2 biosynthetic process /// innate immune response /// positive regulation of interleukin-4 biosynthetic pr…	protein binding /// endogenous lipid antigen binding	lysosome /// lysosome /// lysosomal membrane /// endosome /// early endosome /// late endosome /// plasma membrane /// external side of plasma membrane /// endosome membrane /// membrane /// integral to membrane /// MHC class I protein complex
1421963_a_at	-0.723938	0.0675479	-0.791485	6.7466	72.5613	4.74e-05	0.000598444	1421963_a_at	Cdc25b	cell division cycle 25 homolog B (S. pombe)	<a target="external" href="http://www.wikipathways.org/index.php/Pathway:Mus_musculus:Cell_Cycle_KEGG">Cell_Cycle_KEGG</a>	M phase of mitotic cell cycle /// oocyte maturation /// protein amino acid dephosphorylation /// cell cycle /// mitosis /// female meiosis I /// positive regulation of protein kinase activity /// cell division	phosphoprotein phosphatase activity /// protein tyrosine phosphatase activity /// hydrolase activity	intracellular /// centrosome
1418264_at	-0.937719	-0.239748	-0.697971	8.02558	115.501	1.17e-05	0.000192766	1418264_at	Cenpk	centromere protein K	---	positive regulation of transcription from RNA polymerase II promoter	protein binding	chromosome, centromeric region /// nucleus /// nucleus /// chromosome
1449415_at	-0.503843	0.422734	-0.926577	6.46186	76.6469	4.03e-05	0.000525757	1449415_at	Chd1l	chromodomain helicase DNA binding protein 1-like	---	chromatin remodeling /// response to DNA damage stimulus	nucleotide binding /// nucleotide binding /// nucleic acid binding /// DNA binding /// helicase activity /// ATP binding /// hydrolase activity /// ATPase activity	nucleus /// nucleus
1416665_at	-0.517061	0.319906	-0.836967	9.42947	122.885	9.66e-06	0.000165208	1416665_at	Coq7	demethyl-Q 7	---	ubiquinone biosynthetic process /// protein metabolic process /// oxidation reduction	iron ion binding /// oxidoreductase activity /// metal ion binding /// transition metal ion binding	nucleus /// mitochondrion
1448326_a_at	-0.919747	-0.106645	-0.813101	13.1573	194.339	2.37e-06	5.22e-05	1448326_a_at	Crabp1	cellular retinoic acid binding protein I	---	transport	transporter activity /// binding /// retinoid binding /// lipid binding /// retinal binding /// retinol binding	cytoplasm
1458934_at	-0.769314	-0.00936463	-0.75995	3.23023	1416012514	9.21e-28	1.87e-24	1458934_at	D5Ertd505e	DNA segment, Chr 5, ERATO Doi 505, expressed	---	---	---	---
1459326_at	-0.641709	0.375089	-1.0168	2.95554	103.974	1.6e-05	0.000251973	1459326_at	D9Ertd256e	DNA segment, Chr 9, ERATO Doi 256, expressed	---	---	---	---
1424092_at	-0.506189	0.357914	-0.864103	5.90902	193.271	2.41e-06	5.28e-05	1424092_at	Epb4.1	erythrocyte protein band 4.1	---	regulation of cell shape /// actin cytoskeleton organization /// cortical actin cytoskeleton organization /// positive regulation of protein binding	actin binding /// actin binding /// structural molecule activity /// binding /// phosphatidylinositol binding /// cytoskeletal protein binding /// spectrin binding	nucleus /// cytoplasm /// cytoskeleton /// cell cortex /// actin cytoskeleton /// membrane /// extrinsic to membrane /// cortical cytoskeleton /// cortical cytoskeleton /// protein complex
1424766_at	-0.725909	0.0181203	-0.74403	8.03474	118.042	1.09e-05	0.000182629	1424766_at	Ercc6l	excision repair cross-complementing rodent repair deficiency complementation group 6 - like	---	cell cycle /// mitosis /// cell division	nucleotide binding /// nucleic acid binding /// DNA binding /// helicase activity /// protein binding /// ATP binding /// hydrolase activity	chromosome, centromeric region /// condensed chromosome kinetochore
1433702_at	-0.556454	0.252937	-0.809391	9.06321	99.1698	1.85e-05	0.000282255	1433702_at	Ermp1	endoplasmic reticulum metallopeptidase 1	---	ovarian follicle development /// proteolysis	peptidase activity /// metallopeptidase activity /// zinc ion binding /// hydrolase activity /// metal ion binding	endoplasmic reticulum /// membrane /// integral to membrane
1425979_a_at	-0.615471	0.29374	-0.909211	6.70243	120.147	1.03e-05	0.00017521	1425979_a_at	Fbf1	Fas (TNFRSF6) binding factor 1	---	---	---	cytoplasm
1437760_at	-1.19273	-0.465702	-0.727029	4.7564	61.5041	7.77e-05	0.000892672	1437760_at	Galnt12	UDP-N-acetyl-alpha-D-galactosamine:polypeptide N-acetylgalactosaminyltransferase 12	---	---	polypeptide N-acetylgalactosaminyltransferase activity /// calcium ion binding /// sugar binding /// transferase activity /// transferase activity, transferring glycosyl groups /// manganese ion binding	Golgi apparatus /// membrane /// integral to membrane
1453416_at	-0.622458	0.211352	-0.833809	8.62738	105.052	1.56e-05	0.000245581	1453416_at	Gas2l3	growth arrest-specific 2 like 3	---	cell cycle arrest	---	---
1439015_at	-0.787764	0.348915	-1.13668	5.81324	67.435	5.91e-05	0.00071462	1439015_at	Gfra1	glial cell line derived neurotrophic factor family receptor alpha 1	<a target="external" href="http://www.wikipathways.org/index.php/Pathway:Mus_musculus:Circadian_Exercise">Circadian_Exercise</a>	transmembrane receptor protein tyrosine kinase signaling pathway /// nervous system development /// anatomical structure morphogenesis	receptor activity /// receptor activity	plasma membrane /// membrane /// extrinsic to membrane /// anchored to membrane
1428713_s_at	-0.552664	0.283801	-0.836465	9.18905	131.943	7.77e-06	0.000138908	1428713_s_at	Gins2	GINS complex subunit 2 (Psf2 homolog)	---	DNA replication	protein binding	nucleus
1459211_at	-0.59135	0.268754	-0.860104	7.80747	86.0288	2.85e-05	0.000397638	1459211_at	Gli2	GLI-Kruppel family member GLI2	---	negative regulation of transcription from RNA polymerase II promoter /// negative regulation of transcription from RNA polymerase II promoter /// skeletal system development /// in utero embryonic development /// kidney development /// morphogenesis of an epithelium /// osteoblast development /// osteoblast development /// apoptosis /// smoothened signaling pathway /// smoothened signaling pathwa…	nucleic acid binding /// DNA binding /// chromatin binding /// transcription factor activity /// transcription factor activity /// protein binding /// zinc ion binding /// promoter binding /// transcription activator activity /// sequence-specific DNA binding /// sequence-specific DNA binding	intracellular /// membrane fraction /// nucleus /// cytoplasm /// cytoplasm /// cilium /// motile primary cilium
1446086_s_at	-0.595056	0.377345	-0.972401	6.14555	66.345	6.2e-05	0.000744604	1446086_s_at	Gli2	GLI-Kruppel family member GLI2	---	negative regulation of transcription from RNA polymerase II promoter /// negative regulation of transcription from RNA polymerase II promoter /// skeletal system development /// in utero embryonic development /// kidney development /// morphogenesis of an epithelium /// osteoblast development /// osteoblast development /// apoptosis /// smoothened signaling pathway /// smoothened signaling pathwa…	nucleic acid binding /// DNA binding /// chromatin binding /// transcription factor activity /// transcription factor activity /// protein binding /// zinc ion binding /// promoter binding /// transcription activator activity /// sequence-specific DNA binding /// sequence-specific DNA binding	intracellular /// membrane fraction /// nucleus /// cytoplasm /// cytoplasm /// cilium /// motile primary cilium
1435245_at	-0.524732	0.0396045	-0.564336	2.47782	88.1099	2.65e-05	0.000374448	1435245_at	Gls2	glutaminase 2 (liver, mitochondrial)	---	glutamine metabolic process	glutaminase activity /// protein binding /// hydrolase activity	mitochondrion /// mitochondrion
1428061_at	-0.550582	0.146082	-0.696664	10.4585	496.296	1.31e-07	4.26e-06	1428061_at	Hat1	histone aminotransferase 1	---	chromatin silencing at telomere /// chromatin modification /// histone acetylation	histone acetyltransferase activity /// protein binding /// acyltransferase activity /// transaminase activity /// transferase activity	nucleus /// cytoplasm
1430139_at	-0.523324	0.00702612	-0.53035	6.61945	658032735	1.01e-26	8.75e-24	1430139_at	Hells	helicase, lymphoid specific	<a target="external" href="http://www.wikipathways.org/index.php/Pathway:Mus_musculus:Apoptosis">Apoptosis</a>	urogenital system development /// DNA methylation /// chromatin silencing /// methylation-dependent chromatin silencing /// transcription /// anti-apoptosis /// cell cycle /// mitosis /// multicellular organismal development /// multicellular organismal development /// maintenance of DNA methylation /// lymphocyte differentiation /// centromeric heterochromatin formation /// regulation of transcr…	nucleotide binding /// nucleic acid binding /// DNA binding /// chromatin binding /// helicase activity /// ATP binding /// hydrolase activity	chromosome, centromeric region /// nucleus /// nucleus /// centromeric heterochromatin
1452534_a_at	-0.519085	0.465961	-0.985047	11.6005	167.92	3.72e-06	7.55e-05	1452534_a_at	Hmgb2	high mobility group box 2	---	base-excision repair, DNA ligation /// base-excision repair, DNA ligation /// regulation of transcription from RNA polymerase II promoter /// regulation of transcription from RNA polymerase II promoter /// regulation of transcription from RNA polymerase II promoter /// spermatogenesis /// spermatid nucleus differentiation /// male gonad development /// positive regulation of specific transcriptio…	DNA binding /// protein binding /// DNA bending activity /// DNA bending activity /// general transcriptional repressor activity /// protein domain specific binding	condensed chromosome /// condensed chromosome /// nucleus /// nucleus /// nucleus /// chromosome /// nucleolus /// cytoplasm /// cytoplasm /// perinuclear region of cytoplasm /// perinuclear region of cytoplasm
1451983_at	-0.632988	-0.00716801	-0.62582	7.29458	165.008	3.92e-06	7.88e-05	1451983_at	Irx1	Iroquois related homeobox 1 (Drosophila)	---	metanephros development /// regulation of transcription, DNA-dependent /// regulation of transcription	DNA binding /// transcription factor activity /// transcription regulator activity /// sequence-specific DNA binding	nucleus
1455990_at	-0.884592	-0.154932	-0.72966	8.98162	136.363	7.03e-06	0.000128184	1455990_at	Kif23	kinesin family member 23	---	microtubule-based movement	nucleotide binding /// motor activity /// microtubule motor activity /// protein binding /// ATP binding	microtubule
1423952_a_at	-0.703938	0.246741	-0.950679	7.73291	92.14	2.31e-05	0.000335966	1423952_a_at	Krt7	keratin 7	---	DNA replication /// DNA replication /// regulation of translation /// regulation of translation /// interphase /// interphase	structural molecule activity /// protein binding /// protein binding	cytoplasm /// intermediate filament /// keratin filament
1419619_at	-0.988843	0.0206926	-1.00954	4.30979	850413	1.06e-17	8.9e-16	1419619_at	Krt80	keratin 80	---	---	structural molecule activity	intermediate filament /// keratin filament
1416641_at	-0.52786	0.479657	-1.00752	8.76172	157.149	4.56e-06	8.91e-05	1416641_at	Lig1	ligase I, DNA, ATP-dependent	---	DNA replication /// DNA replication /// DNA repair /// DNA repair /// DNA recombination /// response to DNA damage stimulus /// cell cycle /// cell division	nucleotide binding /// magnesium ion binding /// DNA binding /// DNA ligase (ATP) activity /// ATP binding /// ligase activity /// metal ion binding	nucleus
1426652_at	-0.561529	0.497881	-1.05941	9.08854	81.1936	3.39e-05	0.000458644	1426652_at	LOC100045677 /// Mcm3	similar to DNA replication licensing factor MCM3 (DNA polymerase alpha holoenzyme-associated protein P1) (P1-MCM3) /// minichromosome maintenance deficient 3 (S. cerevisiae)	<a target="external" href="http://www.wikipathways.org/index.php/Pathway:Mus_musculus:Cell_Cycle_KEGG">Cell_Cycle_KEGG</a> /// <a target="external" href="http://www.wikipathways.org/index.php/Pathway:Mus_musculus:DNA_replication_Reactome">DNA_replication_Reactome</a> /// <a target="external" href="http://www.wikipathways.org/index.php/Pathway:Mus_musculus:G1_to_S_cell_cycle_Reactome">G1_to_S_cell…	DNA replication /// DNA replication initiation /// transcription /// cell cycle /// regulation of transcription	nucleotide binding /// DNA binding /// protein binding /// ATP binding /// nucleoside-triphosphatase activity	nucleus /// nucleus /// cytoplasm /// centrosome
1448536_at	-0.54091	0.31381	-0.85472	11.1008	143.821	5.97e-06	0.000111577	1448536_at	Lsm3	LSM3 homolog, U6 small nuclear RNA associated (S. cerevisiae)	---	nuclear mRNA splicing, via spliceosome /// mRNA processing /// RNA splicing	RNA binding /// protein binding /// U6 snRNA 3'-end binding	nucleus /// spliceosomal complex /// ribonucleoprotein complex /// U4/U6 x U5 tri-snRNP complex
1425252_a_at	-0.819826	0.042669	-0.862495	3.76866	106.129	1.51e-05	0.000240029	1425252_a_at	Mad1l1	mitotic arrest deficient 1-like 1	<a target="external" href="http://www.wikipathways.org/index.php/Pathway:Mus_musculus:Cell_Cycle_KEGG">Cell_Cycle_KEGG</a>	cell cycle /// mitosis /// cell division	---	kinetochore /// condensed chromosome kinetochore /// nucleus /// nuclear pore /// centrosome
1426850_a_at	-0.531447	0.031636	-0.563083	3.72545	106.1	1.51e-05	0.000240076	1426850_a_at	Map2k6	mitogen-activated protein kinase kinase 6	<a target="external" href="http://www.wikipathways.org/index.php/Pathway:Mus_musculus:Integrin-mediated_cell_adhesion_KEGG">Integrin-mediated_cell_adhesion_KEGG</a> /// <a target="external" href="http://www.wikipathways.org/index.php/Pathway:Mus_musculus:MAPK_Cascade">MAPK_Cascade</a>	MAPKKK cascade /// activation of MAPK activity /// activation of MAPK activity /// protein amino acid phosphorylation /// protein amino acid phosphorylation /// response to drug /// positive regulation of apoptosis /// cardiac muscle contraction	nucleotide binding /// protein kinase activity /// protein serine/threonine kinase activity /// protein tyrosine kinase activity /// protein binding /// protein binding /// ATP binding /// kinase activity /// transferase activity	---
1419402_at	-1.33635	-0.272755	-1.06359	6.55145	94.3079	2.16e-05	0.000317667	1419402_at	Mns1	meiosis-specific nuclear structural protein 1	---	meiosis	---	nucleus /// nuclear envelope /// intermediate filament
1429148_at	-0.682349	-0.00329044	-0.679059	4.15986	906.706	2.01e-08	7.91e-07	1429148_at	Nfic	nuclear factor I/C	---	negative regulation of transcription from RNA polymerase II promoter /// DNA replication /// transcription /// regulation of transcription, DNA-dependent /// negative regulation of transcription /// odontogenesis of dentine-containing tooth /// regulation of transcription /// positive regulation of transcription from RNA polymerase II promoter /// positive regulation of transcription from RNA pol…	DNA binding /// double-stranded DNA binding /// transcription factor activity /// transcription factor activity /// protein binding /// transcription activator activity	intracellular /// nucleus
1453562_a_at	-0.913999	0.149357	-1.06336	5.61815	132.092	7.75e-06	0.00013865	1453562_a_at	Nmral1	NmrA-like family domain containing 1	---	regulation of nitrogen utilization /// metabolic process /// oxidation reduction	catalytic activity /// binding /// oxidoreductase activity /// transcription repressor activity	---
1436816_at	-0.533684	0.0426589	-0.576343	8.73716	6.00296e+08	1.34e-26	1.05e-23	1436816_at	Nup133	nucleoporin 133	---	mRNA export from nucleus /// mRNA export from nucleus /// transport /// nucleocytoplasmic transport /// nuclear pore organization /// protein transport /// paraxial mesoderm development /// RNA transport /// mRNA transport /// transmembrane transport /// intracellular protein transmembrane transport	nucleocytoplasmic transporter activity /// nucleocytoplasmic transporter activity /// protein binding	condensed chromosome kinetochore /// outer kinetochore of condensed chromosome /// outer kinetochore of condensed chromosome /// nucleus /// nuclear pore /// nuclear pore /// Nup107-160 complex /// Nup107-160 complex
1430617_at	-0.667632	0.170496	-0.838128	6.13043	134.117	7.4e-06	0.000133366	1430617_at	Oip5	Opa interacting protein 5	---	cell cycle /// mitosis /// cell division	protein binding	chromosome, centromeric region /// chromatin /// chromatin /// nucleus /// nucleus /// nucleus /// chromocenter /// Cajal body /// Cajal body
1419838_s_at	-0.503859	0.14127	-0.645129	10.2827	112.307	1.27e-05	0.000206878	1419838_s_at	Plk4	polo-like kinase 4 (Drosophila)	---	protein amino acid phosphorylation /// positive regulation of centriole replication /// trophoblast giant cell differentiation	nucleotide binding /// protein kinase activity /// protein serine/threonine kinase activity /// protein serine/threonine kinase activity /// protein tyrosine kinase activity /// protein binding /// protein binding /// ATP binding /// kinase activity /// transferase activity	nucleolus /// nucleolus /// centriole /// centriole
1426580_at	-0.597884	-0.0169265	-0.580957	7.62984	103.103	1.65e-05	0.000256782	1426580_at	Plk4	polo-like kinase 4 (Drosophila)	---	protein amino acid phosphorylation /// positive regulation of centriole replication /// trophoblast giant cell differentiation	nucleotide binding /// protein kinase activity /// protein serine/threonine kinase activity /// protein serine/threonine kinase activity /// protein tyrosine kinase activity /// protein binding /// protein binding /// ATP binding /// kinase activity /// transferase activity	nucleolus /// nucleolus /// centriole /// centriole
1426839_at	-0.560198	0.280733	-0.840931	5.57441	16705.6	2.27e-12	1.41e-10	1426839_at	Pold3	polymerase (DNA-directed), delta 3, accessory subunit	<a target="external" href="http://www.wikipathways.org/index.php/Pathway:Mus_musculus:DNA_replication_Reactome">DNA_replication_Reactome</a>	DNA replication /// DNA-dependent DNA replication	DNA-directed DNA polymerase activity /// protein binding /// transferase activity /// nucleotidyltransferase activity	nucleus
1448650_a_at	-0.610799	0.328925	-0.939724	7.43524	110.673	1.33e-05	0.000214911	1448650_a_at	Pole	polymerase (DNA directed), epsilon	<a target="external" href="http://www.wikipathways.org/index.php/Pathway:Mus_musculus:DNA_replication_Reactome">DNA_replication_Reactome</a> /// <a target="external" href="http://www.wikipathways.org/index.php/Pathway:Mus_musculus:G1_to_S_cell_cycle_Reactome">G1_to_S_cell_cycle_Reactome</a>	nucleobase, nucleoside, nucleotide and nucleic acid metabolic process /// DNA replication /// DNA repair /// response to DNA damage stimulus	nucleotide binding /// nucleic acid binding /// DNA binding /// DNA-directed DNA polymerase activity /// zinc ion binding /// transferase activity /// nucleotidyltransferase activity /// metal ion binding	nucleus
1431506_s_at	-0.52261	0.467698	-0.990308	9.81101	349.453	3.88e-07	1.11e-05	1431506_s_at	Ppih	peptidyl prolyl isomerase H	---	mRNA processing /// protein folding /// RNA splicing	peptidyl-prolyl cis-trans isomerase activity /// isomerase activity	nucleus /// spliceosomal complex /// cytoplasm /// nuclear speck
1442058_s_at	-0.701595	0.15165	-0.853245	7.50879	101.302	1.74e-05	0.000267807	1442058_s_at	Psmc3ip	proteasome (prosome, macropain) 26S subunit, ATPase 3, interacting protein	---	DNA recombination /// meiosis /// positive regulation of transcription from RNA polymerase II promoter	DNA binding /// estrogen receptor binding /// glucocorticoid receptor binding /// thyroid hormone receptor binding /// androgen receptor binding	proteasome complex /// nucleus /// cytosol /// protein complex
1425271_at	-0.786805	0.153695	-0.940499	7.46371	75.5009	4.21e-05	0.000544547	1425271_at	Psmc3ip	proteasome (prosome, macropain) 26S subunit, ATPase 3, interacting protein	---	DNA recombination /// meiosis /// positive regulation of transcription from RNA polymerase II promoter	DNA binding /// estrogen receptor binding /// glucocorticoid receptor binding /// thyroid hormone receptor binding /// androgen receptor binding	proteasome complex /// nucleus /// cytosol /// protein complex
1454715_at	-0.654023	0.124529	-0.778552	2.63902	1368474191	1.02e-27	1.87e-24	1454715_at	Ralyl	RALY RNA binding protein-like	<a target="external" href="http://www.wikipathways.org/index.php/Pathway:Mus_musculus:mRNA_processing_binding_Reactome">mRNA_processing_binding_Reactome</a>	---	nucleotide binding /// nucleic acid binding /// RNA binding /// identical protein binding	---
1452917_at	-0.570837	0.136806	-0.707643	8.22558	742.029	3.75e-08	1.39e-06	1452917_at	Rfc5	replication factor C (activator 1) 5	<a target="external" href="http://www.wikipathways.org/index.php/Pathway:Mus_musculus:DNA_replication_Reactome">DNA_replication_Reactome</a>	DNA replication	nucleotide binding /// DNA binding /// DNA clamp loader activity /// ATP binding /// nucleoside-triphosphatase activity	nucleus /// DNA replication factor C complex
1438241_at	-0.695905	-0.113752	-0.582153	3.77926	134733857	1.43e-24	3.86e-22	1438241_at	Rgma	RGM domain family, member A	---	neural tube closure /// positive regulation of protein amino acid phosphorylation /// regulation of BMP signaling pathway /// regulation of BMP signaling pathway /// regulation of BMP signaling pathway	---	endoplasmic reticulum /// plasma membrane /// cell surface /// membrane /// anchored to membrane
1438404_at	-1.15779	0.306063	-1.46386	3.46664	63.7355	6.99e-05	0.000820434	1438404_at	Rnf144a	ring finger protein 144A	---	modification-dependent protein catabolic process	protein binding /// zinc ion binding /// ligase activity /// metal ion binding	Golgi apparatus /// membrane /// integral to membrane
1430058_at	-0.608216	0.00568388	-0.6139	4.01562	277.054	7.96e-07	2.04e-05	1430058_at	Slbp	stem-loop binding protein	<a target="external" href="http://www.wikipathways.org/index.php/Pathway:Mus_musculus:mRNA_processing_binding_Reactome">mRNA_processing_binding_Reactome</a>	mRNA processing /// histone mRNA 3'-end processing	RNA binding /// mRNA binding	nucleus /// nucleus /// cytoplasm /// cytoplasm /// ribonucleoprotein complex
1417300_at	-0.669457	-0.104419	-0.565038	3.90045	7.25094e+08	7.45e-27	6.86e-24	1417300_at	Smpdl3b	sphingomyelin phosphodiesterase, acid-like 3B	---	sphingomyelin catabolic process /// metabolic process	sphingomyelin phosphodiesterase activity /// hydrolase activity /// hydrolase activity, acting on glycosyl bonds	extracellular region /// extracellular space
1455562_at	-0.515941	0.292898	-0.808839	5.36513	99.7678	1.82e-05	0.00027805	1455562_at	Sox12	SRY-box containing gene 12	---	transcription /// regulation of transcription	DNA binding	nucleus
1433892_at	-0.626275	0.278309	-0.904584	6.745	333.339	4.49e-07	1.26e-05	1433892_at	Spag5	sperm associated antigen 5	---	cell cycle /// mitosis /// cell division	microtubule binding	kinetochore /// condensed chromosome kinetochore /// cytoplasm /// spindle /// spindle /// microtubule /// spindle microtubule
1431087_at	-0.53894	0.477838	-1.01678	8.53457	119.117	1.06e-05	0.000178588	1431087_at	Spc24	SPC24, NDC80 kinetochore complex component, homolog (S. cerevisiae)	---	cell cycle /// mitosis /// cell division	---	condensed chromosome kinetochore /// nucleus /// Ndc80 complex
1441802_at	-0.685957	-4.05e-09	-0.685957	3.48907	8.82834e+08	4.03e-27	4.93e-24	1441802_at	Spred2	sprouty-related, EVH1 domain containing 2	---	inactivation of MAPK activity /// multicellular organismal development /// regulation of signal transduction	stem cell factor receptor binding /// protein binding	cytoplasm /// plasma membrane /// membrane /// cytoplasmic vesicle /// cytoplasmic vesicle
1416783_at	-0.892187	0.424224	-1.31641	7.32924	97.9256	1.92e-05	0.000290508	1416783_at	Tac1	tachykinin 1	---	positive regulation of acute inflammatory response /// positive regulation of natriuresis /// inflammatory response /// elevation of cytosolic calcium ion concentration /// tachykinin receptor signaling pathway /// neuropeptide signaling pathway /// synaptic transmission /// long-term memory /// regulation of blood pressure /// associative learning /// response to hormone stimulus /// negative re…	substance P receptor binding	extracellular region /// extracellular region /// extracellular space /// plasma membrane /// axon /// cell soma
1418167_at	-0.627467	4.44e-16	-0.627467	2.41216	94.926	2.11e-05	0.000312783	1418167_at	Tcfap4	transcription factor AP4	---	regulation of transcription	transcription regulator activity	nucleus
1453360_a_at	-0.8707	0.0903521	-0.961052	5.94934	281.973	7.54e-07	1.95e-05	1453360_a_at	Tex9	testis expressed gene 9	---	---	---	---
1421904_at	-0.742769	-0.180665	-0.562104	8.76248	1997.89	1.72e-09	8.07e-08	1421904_at	Tgs1	trimethylguanosine synthase homolog (S. cerevisiae)	---	RNA methylation /// transcription /// RNA capping /// regulation of transcription	protein binding /// methyltransferase activity /// transferase activity	nucleus /// nucleus /// cytoplasm /// cytoplasm /// Cajal body
1416258_at	-0.679158	0.362673	-1.04183	9.7228	1788.46	2.42e-09	1.11e-07	1416258_at	Tk1	thymidine kinase 1	---	DNA replication	nucleotide binding /// thymidine kinase activity /// thymidine kinase activity /// ATP binding /// kinase activity /// transferase activity	cytoplasm
1455012_s_at	-0.531904	0.0767523	-0.608656	8.45866	68.5892	5.62e-05	0.000685004	1455012_s_at	Trim37	tripartite motif-containing 37	---	---	protein binding /// zinc ion binding /// metal ion binding	intracellular /// cytoplasm /// peroxisome /// perinuclear region of cytoplasm
1429295_s_at	-0.615848	0.314671	-0.93052	10.1242	119.864	1.04e-05	0.000176077	1429295_s_at	Trip13	thyroid hormone receptor interactor 13	---	pachytene /// oocyte maturation /// double-strand break repair /// reciprocal meiotic recombination /// male meiosis I /// female meiosis I /// spermatid development	nucleotide binding /// receptor activity /// protein binding /// ATP binding /// nucleoside-triphosphatase activity /// identical protein binding /// identical protein binding	male germ cell nucleus
1424351_at	-1.73603	-0.327794	-1.40823	4.62506	111.601	1.29e-05	0.000210359	1424351_at	Wfdc2	WAP four-disulfide core domain 2	---	---	serine-type endopeptidase inhibitor activity /// peptidase inhibitor activity	extracellular region
1455351_at	-0.534229	-0.291339	-0.24289	5.33201	63627.8	3.48e-14	2.43e-12	1455351_at	2610101N10Rik	RIKEN cDNA 2610101N10 gene	---	RNA processing	nucleotide binding /// nucleic acid binding /// RNA binding	---
1443899_at	-0.561632	-0.166605	-0.395027	5.64332	105.623	1.53e-05	0.000242596	1443899_at	4922501C03Rik	RIKEN cDNA 4922501C03 gene	---	cell cycle /// mitosis /// cell division	protein binding	nucleus /// centrosome /// spindle
1455362_at	-0.595934	-0.199861	-0.396073	6.72689	65.9408	6.32e-05	0.000755514	1455362_at	Angel2	angel homolog 2 (Drosophila)	---	---	---	---
1455307_at	-0.637537	-0.14556	-0.491977	5.14479	69.1587	5.48e-05	0.000673206	1455307_at	BC037112	cDNA sequence BC037112	---	---	---	---
1451306_at	-0.518155	-0.309232	-0.208923	5.84135	75.9416	4.14e-05	0.000537898	1451306_at	Cdca7l	cell division cycle associated 7 like	---	transcription /// positive regulation of cell proliferation /// regulation of transcription	protein binding	nucleus /// nucleus /// cytoplasm
1418184_at	-0.605329	-0.120074	-0.485256	6.54129	126.461	8.85e-06	0.000154485	1418184_at	Cenpm	centromere protein M	---	---	---	condensed chromosome kinetochore /// nucleus /// chromosome /// cytoplasm
1454659_at	-0.559356	-0.14125	-0.418106	8.66208	97.2031	1.97e-05	0.000295898	1454659_at	Dctd	dCMP deaminase	---	nucleotide biosynthetic process	catalytic activity /// dCMP deaminase activity /// zinc ion binding /// hydrolase activity /// hydrolase activity, acting on carbon-nitrogen (but not peptide) bonds /// metal ion binding	---
1420512_at	-0.621887	-0.316328	-0.305559	9.36328	292.301	6.75e-07	1.77e-05	1420512_at	Dkk2	dickkopf homolog 2 (Xenopus laevis)	---	multicellular organismal development /// Wnt receptor signaling pathway /// negative regulation of Wnt receptor signaling pathway	---	extracellular region /// extracellular region
1449167_at	-0.54897	-0.17455	-0.37442	6.04866	95.4757	2.08e-05	0.000308483	1449167_at	Epb4.1l4a	erythrocyte protein band 4.1-like 4a	---	---	binding /// cytoskeletal protein binding	cytoplasm /// cytoskeleton /// extrinsic to membrane
1439463_x_at	-0.50776	-0.145652	-0.362108	12.838	558.281	9.08e-08	3.09e-06	1439463_x_at	Gm10075 /// Gm3879 /// Gm5853 /// Gm5937 /// Gm7468 /// Hmg1l1 /// Hmgb1 /// LOC100045972 /// LOC100046019 /// LOC637733	predicted gene 10075 /// predicted gene 3879 /// predicted gene 5853 /// predicted gene 5937 /// predicted gene 7468 /// high-mobility group (nonhistone chromosomal) protein 1-like 1 /// high mobility group box 1 /// similar to high mobility group box 1 /// similar to high-mobility group box 1 /// similar to High mobility group protein 1 (HMG-1) (High mobility group protein B1) (Amphoterin) (Hepa…	---	eye development /// positive regulation of protein amino acid phosphorylation /// positive regulation of mesenchymal cell proliferation /// positive regulation of specific transcription from RNA polymerase II promoter /// lung development /// positive regulation of cell migration /// DNA geometric change /// positive regulation of myeloid cell differentiation /// positive regulation of glycogen c…	open form four-way junction DNA binding /// crossed form four-way junction DNA binding /// DNA binding /// bent DNA binding /// cytokine activity /// cytokine activity /// heparin binding /// calcium-dependent protein kinase regulator activity /// protein kinase activator activity	extracellular space /// soluble fraction /// nucleus /// nucleus /// chromosome /// cytoplasm /// cytoplasm /// neuron projection
1417389_at	-0.529014	-0.220654	-0.308361	9.60446	119.513	1.05e-05	0.000177257	1417389_at	Gpc1	glypican 1	---	---	heparan sulfate proteoglycan binding	extracellular region /// proteinaceous extracellular matrix /// extracellular space /// plasma membrane /// membrane /// anchored to membrane
1428029_a_at	-0.540347	-0.144572	-0.395775	10.6677	58.417	9.05e-05	0.00101246	1428029_a_at	H2afv	H2A histone family, member V	---	nucleosome assembly	DNA binding	nucleosome /// nucleus /// chromosome
1436069_at	-0.636959	-0.221808	-0.415152	7.63342	89.4366	2.53e-05	0.000360833	1436069_at	Ing5	inhibitor of growth family, member 5	---	DNA replication /// DNA replication /// transcription /// protein amino acid acetylation /// negative regulation of cell proliferation /// chromatin modification /// histone H3 acetylation /// histone H3 acetylation /// regulation of transcription /// negative regulation of growth /// positive regulation of transcription /// positive regulation of transcription	protein binding /// zinc ion binding /// metal ion binding	histone acetyltransferase complex /// nucleus /// nucleus /// MOZ/MORF histone acetyltransferase complex
1434836_at	-0.567464	-0.276683	-0.290781	6.57395	69.6316	5.37e-05	0.000662883	1434836_at	Nfatc2ip	nuclear factor of activated T-cells, cytoplasmic, calcineurin-dependent 2 interacting protein	---	cytokine production /// regulation of transcription, DNA-dependent	protein binding	nucleus /// nucleus /// cytoplasm
1448523_at	-0.565869	-0.0671032	-0.498766	6.54492	177.983	3.11e-06	6.53e-05	1448523_at	Nphp1	nephronophthisis 1 (juvenile) homolog (human)	---	---	protein binding	adherens junction /// cell junction
1437453_s_at	-0.561865	-0.253958	-0.307907	5.19461	770.883	3.33e-08	1.25e-06	1437453_s_at	Pcsk9	proprotein convertase subtilisin/kexin type 9	---	kidney development /// kidney development /// liver development /// liver development /// proteolysis /// lipid metabolic process /// triglyceride metabolic process /// phospholipid metabolic process /// induction of apoptosis /// steroid metabolic process /// cholesterol metabolic process /// cholesterol metabolic process /// cellular response to starvation /// cellular response to starvation //…	serine-type endopeptidase activity /// serine-type endopeptidase activity /// calcium ion binding /// peptidase activity /// serine-type peptidase activity /// hydrolase activity /// identical protein binding /// low-density lipoprotein receptor binding /// low-density lipoprotein receptor binding	extracellular region /// extracellular region /// extracellular space /// extracellular space /// rough endoplasmic reticulum
1415950_a_at	-0.55609	-0.423477	-0.132614	12.4272	101.741	1.71e-05	0.000265235	1415950_a_at	Pebp1	phosphatidylethanolamine binding protein 1	---	sperm capacitation	nucleotide binding /// serine-type endopeptidase inhibitor activity /// ATP binding /// lipid binding /// peptidase inhibitor activity	cytoplasm /// cell surface
1419006_s_at	-0.507714	-0.201297	-0.306418	3.43223	166.213	3.84e-06	7.72e-05	1419006_s_at	Peli2	pellino 2	---	---	protein binding /// protein binding	cytosol /// membrane /// protein complex
1417427_at	-0.586156	-0.181719	-0.404436	9.52759	59.9859	8.37e-05	0.000948696	1417427_at	Rnaseh2c	ribonuclease H2, subunit C	---	---	---	nucleus
1436871_at	-0.938033	-0.478401	-0.459632	7.10924	137.639	6.83e-06	0.000125204	1436871_at	Sfrs7	splicing factor, arginine/serine-rich 7	---	mRNA processing /// RNA splicing	nucleotide binding /// nucleic acid binding /// RNA binding /// protein binding /// protein binding /// zinc ion binding /// metal ion binding	nucleus
1447703_x_at	-0.704674	-0.476551	-0.228122	8.40038	6873.17	3.63e-11	2.05e-09	1447703_x_at	Zfp593	zinc finger protein 593	---	transcription /// regulation of transcription	DNA binding /// zinc ion binding /// metal ion binding	intracellular /// nucleus /// nucleolus
1437049_at	0.306136	1.03297	-0.72683	4.49994	2004324751	3.11e-28	9.36e-25	1437049_at	---	---	---	---	---	---
1445758_at	0.298829	1.05439	-0.755563	7.30616	1424.5	4.92e-09	2.16e-07	1445758_at	---	---	---	---	---	---
1437811_x_at	0.345214	1.58574	-1.24053	6.70826	197.348	2.26e-06	5.02e-05	1437811_x_at	---	---	---	---	---	---
1441230_at	0.0468277	0.683779	-0.636951	4.65952	160.998	4.23e-06	8.36e-05	1441230_at	---	---	---	---	---	---
1456864_at	0.0718325	1.22403	-1.1522	4.26655	144.446	5.9e-06	0.000110289	1456864_at	---	---	---	---	---	---
1457842_at	-0.403885	0.57299	-0.976875	4.65656	130.201	8.1e-06	0.000143348	1457842_at	---	---	---	---	---	---
1440095_at	-0.0368389	0.719955	-0.756793	4.46469	81.6917	3.32e-05	0.000451505	1440095_at	---	---	---	---	---	---
1457966_at	-0.105117	0.718436	-0.823553	4.61208	72.7274	4.71e-05	0.000594858	1457966_at	---	---	---	---	---	---
1434280_at	-0.079002	1.17802	-1.25703	8.07129	66.145	6.26e-05	0.000749399	1434280_at	---	---	---	---	---	---
1452731_x_at	-0.132679	0.521478	-0.654156	7.01482	179.589	3.03e-06	6.39e-05	1452731_x_at	100041874 /// B930046C15Rik /// ENSMUSG00000063277 /// ENSMUSG00000068790 /// ENSMUSG00000072735 /// Gm3020 /// Gm3194 /// Gm3703 /// Gm8108 /// Gm8206 /// LOC100036568 /// LOC100041530 /// LOC671957	predicted gene, 100041874 /// RIKEN cDNA B930046C15 gene /// predicted gene, ENSMUSG00000063277 /// predicted gene, ENSMUSG00000068790 /// predicted gene, ENSMUSG00000072735 /// predicted gene 3020 /// predicted gene 3194 /// predicted gene 3703 /// predicted gene 8108 /// predicted gene 8206 /// hypothetical LOC100036568 /// similar to 1700001E04Rik protein /// hypothetical protein LOC671957	---	---	---	---
1421498_a_at	-0.451051	0.813899	-1.26495	8.10886	77.1961	3.94e-05	0.000516556	1421498_a_at	2010204K13Rik	RIKEN cDNA 2010204K13 gene	---	---	---	---
1453745_at	0.165978	1.03313	-0.867152	7.19976	74.2341	4.43e-05	0.000565429	1453745_at	2700038G22Rik	RIKEN cDNA 2700038G22 gene	---	---	---	---
1449618_s_at	-0.0470522	0.677945	-0.724997	8.94639	68.8037	5.56e-05	0.00068067	1449618_s_at	2900092E17Rik	RIKEN cDNA 2900092E17 gene	---	---	---	nucleus /// histone methyltransferase complex
1452779_at	-0.131883	1.18068	-1.31256	5.09519	283.726	7.4e-07	1.91e-05	1452779_at	3110006E14Rik	RIKEN cDNA 3110006E14 gene	---	modification-dependent protein catabolic process /// post-translational protein modification /// regulation of protein metabolic process	nucleotide binding /// ubiquitin-protein ligase activity /// ATP binding /// ligase activity /// small conjugating protein ligase activity	---
1452903_at	0.0167005	1.26104	-1.24434	8.16328	71.1983	5.02e-05	0.000627252	1452903_at	6230427J02Rik	RIKEN cDNA 6230427J02 gene	---	---	---	---
1448250_at	-0.049483	0.604979	-0.654462	8.47639	144.62	5.87e-06	0.000110065	1448250_at	9030425E11Rik	RIKEN cDNA 9030425E11 gene	---	---	---	membrane fraction /// nucleus /// cytoplasm /// plasma membrane /// tight junction /// membrane /// integral to membrane /// cell junction
1434574_at	-0.408854	0.527237	-0.936091	5.62667	1143.05	9.77e-09	4.09e-07	1434574_at	9430008C03Rik	RIKEN cDNA 9430008C03 gene	---	---	---	---
1434185_at	-0.188903	0.583863	-0.772766	8.4392	255.758	1.02e-06	2.52e-05	1434185_at	Acaca	acetyl-Coenzyme A carboxylase alpha	---	tissue homeostasis /// acetyl-CoA metabolic process /// lipid metabolic process /// fatty acid biosynthetic process /// metabolic process /// lipid biosynthetic process /// response to organic cyclic substance /// response to drug /// multicellular organismal protein metabolic process /// lipid homeostasis	nucleotide binding /// catalytic activity /// acetyl-CoA carboxylase activity /// acetyl-CoA carboxylase activity /// biotin carboxylase activity /// protein binding /// protein binding /// ATP binding /// biotin binding /// ligase activity /// manganese ion binding /// metal ion binding	soluble fraction /// cytoplasm /// mitochondrion
1435630_s_at	-0.113599	0.776311	-0.88991	11.4712	228.635	1.44e-06	3.4e-05	1435630_s_at	Acat2	acetyl-Coenzyme A acetyltransferase 2	---	metabolic process	catalytic activity /// acetyl-CoA C-acetyltransferase activity /// acyltransferase activity /// transferase activity /// transferase activity, transferring acyl groups other than amino-acyl groups	cytoplasm /// mitochondrion
1451459_at	0.208077	0.876054	-0.667977	8.31961	11044	8.26e-12	4.94e-10	1451459_at	Ahctf1	AT hook containing transcription factor 1	---	cytokinesis /// transcription /// multicellular organismal development /// hemopoiesis /// regulation of transcription /// positive regulation of transcription /// nuclear pore complex assembly	DNA binding /// transcription factor activity	condensed chromosome kinetochore /// condensed chromosome kinetochore /// chromatin /// nucleus /// nucleus /// nuclear pore /// nuclear pore /// nucleoplasm /// cytoplasm /// cytoplasm /// nuclear matrix /// nuclear matrix /// Nup107-160 complex
1449614_s_at	-0.146594	0.528317	-0.674911	7.85551	2174.93	1.32e-09	6.38e-08	1449614_s_at	AI314976	expressed sequence AI314976	---	---	---	---
1433465_a_at	-0.0676341	0.649407	-0.717041	3.18056	115.546	1.16e-05	0.000192682	1433465_a_at	AI467606	expressed sequence AI467606	---	---	---	membrane /// integral to membrane
1451634_at	-0.00283356	1.10974	-1.11258	6.33642	164.547	3.96e-06	7.92e-05	1451634_at	Airn	antisense Igf2r RNA	---	genetic imprinting	---	---
1422789_at	0.373986	1.03193	-0.657939	3.9024	85.0969	2.94e-05	0.000408625	1422789_at	Aldh1a2	aldehyde dehydrogenase family 1, subfamily A2	---	blood vessel development /// kidney development /// liver development /// regulation of endothelial cell proliferation /// heart morphogenesis /// midgut development /// metabolic process /// positive regulation of cell proliferation /// negative regulation of cell proliferation /// determination of bilateral symmetry /// anterior/posterior pattern formation /// anterior/posterior pattern formati…	retinal dehydrogenase activity /// retinal dehydrogenase activity /// 3-chloroallyl aldehyde dehydrogenase activity /// oxidoreductase activity /// retinal binding	nucleus /// cytoplasm /// cytosol
1417783_at	0.015433	0.620181	-0.604748	7.44916	70.4744	5.18e-05	0.000643693	1417783_at	Als2	amyotrophic lateral sclerosis 2 (juvenile) homolog (human)	---	behavioral fear response /// in utero embryonic development /// receptor recycling /// response to oxidative stress /// endosome organization /// lysosomal transport /// intracellular signaling cascade /// axonogenesis /// neuromuscular junction development /// locomotory behavior /// protein localization /// cell death /// vesicle organization /// endosome transport /// Rac protein signal transd…	guanyl-nucleotide exchange factor activity /// guanyl-nucleotide exchange factor activity /// Rho guanyl-nucleotide exchange factor activity /// Rab GTPase activator activity /// protein binding /// protein binding /// protein binding /// Rab guanyl-nucleotide exchange factor activity /// Rab guanyl-nucleotide exchange factor activity /// Rab GTPase binding /// Rab GTPase binding /// Rab GTPase b…	ruffle /// intracellular /// nucleus /// cytoplasm /// early endosome /// early endosome /// early endosome /// microsome /// centrosome /// centrosome /// centrosome /// cytosol /// cytosol /// cytosol /// postsynaptic density /// synaptosome /// lamellipodium /// axon /// dendrite /// dendrite /// growth cone /// vesicular fraction /// vesicular fraction /// cell soma /// dendritic spine /// pr…
1435778_at	-0.0646266	0.704353	-0.76898	9.64745	87.4589	2.71e-05	0.000381431	1435778_at	Ankrd11	ankyrin repeat domain 11	---	in utero embryonic development /// tissue homeostasis /// multicellular organism growth /// skeletal system morphogenesis /// head morphogenesis /// bone development	---	---
1420592_a_at	-0.159136	0.677678	-0.836813	10.8055	1406.11	5.13e-09	2.24e-07	1420592_a_at	Anp32e	acidic (leucine-rich) nuclear phosphoprotein 32 family, member E	---	---	protein binding /// phosphatase inhibitor activity	nucleus /// nucleus /// cytoplasm /// cytoplasm /// cytoplasmic membrane-bounded vesicle
1418383_at	-0.0831043	0.656601	-0.739705	4.31823	329358	2.05e-16	1.6e-14	1418383_at	Apcdd1	adenomatosis polyposis coli down-regulated 1	---	---	---	membrane /// integral to membrane
1418382_at	-0.12971	0.929958	-1.05967	6.33803	4514.77	1.35e-10	7.3e-09	1418382_at	Apcdd1	adenomatosis polyposis coli down-regulated 1	---	---	---	membrane /// integral to membrane
1449070_x_at	-0.236011	0.964808	-1.20082	7.63342	321.06	5.05e-07	1.39e-05	1449070_x_at	Apcdd1	adenomatosis polyposis coli down-regulated 1	---	---	---	membrane /// integral to membrane
1454822_x_at	-0.336268	1.04303	-1.37929	9.06585	101.688	1.72e-05	0.000265562	1454822_x_at	Apcdd1	adenomatosis polyposis coli down-regulated 1	---	---	---	membrane /// integral to membrane
1434911_s_at	-0.32905	0.844146	-1.1732	6.71587	56.5382	9.97e-05	0.00109113	1434911_s_at	Arhgap19	Rho GTPase activating protein 19	---	signal transduction	GTPase activator activity	intracellular
1427167_at	0.192451	0.840497	-0.648046	9.81694	57.7214	9.38e-05	0.00104239	1427167_at	Armcx4	armadillo repeat containing, X-linked 4	---	---	binding	---
1423714_at	-0.419732	0.503769	-0.923501	8.8832	432.576	2e-07	6.25e-06	1423714_at	Asf1b	ASF1 anti-silencing function 1 homolog B (S. cerevisiae)	---	chromatin assembly or disassembly /// nucleosome assembly /// transcription /// chromatin modification /// regulation of transcription	histone binding	chromatin /// nucleus
1435597_at	-0.187532	0.884204	-1.07174	6.48069	686.759	4.77e-08	1.74e-06	1435597_at	Atad5	ATPase family, AAA domain containing 5	---	response to DNA damage stimulus	nucleotide binding /// ATP binding /// nucleoside-triphosphatase activity	nucleus
1437558_at	0.220114	1.30344	-1.08333	5.56719	91.761	2.34e-05	0.000339192	1437558_at	B130021B11Rik	RIKEN cDNA B130021B11 gene	---	---	---	---
1438989_s_at	0.264152	2.12884	-1.86469	6.40221	89.0308	2.57e-05	0.000365011	1438989_s_at	B130021B11Rik	RIKEN cDNA B130021B11 gene	---	---	---	---
1416824_at	0.0053483	0.59461	-0.589262	8.49564	147.143	5.57e-06	0.000105228	1416824_at	B230118H07Rik	RIKEN cDNA B230118H07 gene	---	---	---	---
1434824_at	0.0240436	0.656244	-0.632201	10.2331	62.9772	7.24e-05	0.000844693	1434824_at	Baz1b	bromodomain adjacent to zinc finger domain, 1B	---	chromatin assembly or disassembly /// chromatin remodeling /// transcription /// response to DNA damage stimulus /// response to DNA damage stimulus /// histone phosphorylation /// histone phosphorylation /// regulation of transcription	nucleotide binding /// chromatin binding /// chromatin binding /// protein tyrosine kinase activity /// protein tyrosine kinase activity /// non-membrane spanning protein tyrosine kinase activity /// protein binding /// protein binding /// ATP binding /// zinc ion binding /// kinase activity /// transferase activity /// histone kinase activity /// histone kinase activity /// histone binding /// m…	condensed chromosome /// nucleus /// nucleus /// centromeric heterochromatin /// chromatin remodeling complex /// chromatin remodeling complex
1445226_at	0.208509	0.934389	-0.72588	8.44956	425.003	2.12e-07	6.55e-06	1445226_at	BC023969	cDNA sequence BC023969	---	---	---	---
1450622_at	0.0939635	0.69337	-0.599406	8.7705	83.9242	3.07e-05	0.000422431	1450622_at	Bcar1	breast cancer anti-estrogen resistance 1	<a target="external" href="http://www.wikipathways.org/index.php/Pathway:Mus_musculus:Integrin-mediated_cell_adhesion_KEGG">Integrin-mediated_cell_adhesion_KEGG</a>	actin filament organization /// cell adhesion /// epidermal growth factor receptor signaling pathway /// epidermal growth factor receptor signaling pathway /// G-protein coupled receptor protein signaling pathway /// G-protein coupled receptor protein signaling pathway /// integrin-mediated signaling pathway /// insulin receptor signaling pathway /// insulin receptor signaling pathway /// cell mi…	protein binding /// protein binding /// SH3 domain binding	ruffle /// membrane fraction /// cytoplasm /// cytoplasm /// plasma membrane /// focal adhesion /// focal adhesion /// focal adhesion /// lamellipodium /// cell junction
1439388_s_at	0.0775167	0.585005	-0.507489	10.1499	57.6864	9.4e-05	0.0010435	1439388_s_at	Bcar1	breast cancer anti-estrogen resistance 1	<a target="external" href="http://www.wikipathways.org/index.php/Pathway:Mus_musculus:Integrin-mediated_cell_adhesion_KEGG">Integrin-mediated_cell_adhesion_KEGG</a>	actin filament organization /// cell adhesion /// epidermal growth factor receptor signaling pathway /// epidermal growth factor receptor signaling pathway /// G-protein coupled receptor protein signaling pathway /// G-protein coupled receptor protein signaling pathway /// integrin-mediated signaling pathway /// insulin receptor signaling pathway /// insulin receptor signaling pathway /// cell mi…	protein binding /// protein binding /// SH3 domain binding	ruffle /// membrane fraction /// cytoplasm /// cytoplasm /// plasma membrane /// focal adhesion /// focal adhesion /// focal adhesion /// lamellipodium /// cell junction
1457072_at	0.276375	1.32768	-1.0513	3.10523	107.313	1.46e-05	0.00023299	1457072_at	Bcl11a	B-cell CLL/lymphoma 11A (zinc finger protein)	---	transcription /// B cell differentiation /// T cell differentiation /// regulation of transcription	nucleic acid binding /// transcription corepressor activity /// zinc ion binding /// metal ion binding	intracellular /// nucleus /// nucleus /// cytoplasm
1419406_a_at	-0.122591	1.84093	-1.96352	5.16676	94.1768	2.17e-05	0.00031859	1419406_a_at	Bcl11a	B-cell CLL/lymphoma 11A (zinc finger protein)	---	transcription /// B cell differentiation /// T cell differentiation /// regulation of transcription	transcription corepressor activity /// zinc ion binding /// metal ion binding	intracellular /// nucleus /// nucleus /// cytoplasm
1452257_at	0.339828	1.63092	-1.29109	7.76127	75.7568	4.17e-05	0.000540753	1452257_at	Bdh1	3-hydroxybutyrate dehydrogenase, type 1	---	metabolic process /// oxidation reduction	catalytic activity /// 3-hydroxybutyrate dehydrogenase activity /// binding /// oxidoreductase activity	mitochondrion /// mitochondrion /// mitochondrial inner membrane /// mitochondrial matrix
1448595_a_at	0.419059	4.19905	-3.77999	8.9865	1701.29	2.83e-09	1.29e-07	1448595_a_at	Bex1	brain expressed gene 1	---	positive regulation of neuroblast proliferation /// positive regulation of neuroblast proliferation /// multicellular organismal development /// nervous system development /// cell differentiation /// negative regulation of neuron differentiation /// negative regulation of neuron differentiation /// nerve growth factor receptor signaling pathway /// nerve growth factor receptor signaling pathway	protein binding	nucleus /// nucleus /// nucleus /// cytoplasm /// cytoplasm /// cytoplasm
1448953_at	-0.494171	0.696574	-1.19075	5.99233	89.6757	2.51e-05	0.000358504	1448953_at	Blm	Bloom syndrome homolog (human)	---	regulation of cyclin-dependent protein kinase activity /// telomere maintenance /// DNA replication /// DNA repair /// DNA repair /// DNA recombination /// response to DNA damage stimulus /// response to X-ray /// replication fork processing /// cellular metabolic process /// positive regulation of transcription /// negative regulation of mitotic recombination /// alpha-beta T cell differentiatio…	nucleotide binding /// bubble DNA binding /// DNA strand annealing activity /// p53 binding /// nucleic acid binding /// DNA binding /// catalytic activity /// helicase activity /// protein binding /// ATP binding /// ATP-dependent helicase activity /// four-way junction helicase activity /// hydrolase activity /// hydrolase activity, acting on acid anhydrides, in phosphorus-containing anhydrides…	chromosome, telomeric region /// lateral element /// male germ cell nucleus /// intracellular /// nucleus /// replication fork /// nucleolus /// cytoplasm /// nuclear matrix /// PML body /// pronucleus
1438961_s_at	-0.0995142	0.681101	-0.780616	10.0253	124.025	9.39e-06	0.00016136	1438961_s_at	Blmh	bleomycin hydrolase	---	proteolysis /// response to toxin /// response to drug	cysteine-type endopeptidase activity /// peptidase activity /// peptidase activity /// cysteine-type peptidase activity /// hydrolase activity	soluble fraction /// cytoplasm
1435248_a_at	-0.0287896	0.51857	-0.54736	10.6029	107.513	1.45e-05	0.000231838	1435248_a_at	Btaf1	BTAF1 RNA polymerase II, B-TFIID transcription factor-associated, (Mot1 homolog, S. cerevisiae)	---	---	nucleic acid binding /// DNA binding /// helicase activity /// binding /// ATP binding	---
1442845_at	-0.338662	0.600456	-0.939117	6.08817	7513.23	2.75e-11	1.56e-09	1442845_at	C130075A20Rik	RIKEN cDNA C130075A20 gene	---	---	---	---
1417378_at	-0.473222	0.621889	-1.09511	2.95978	2299088459	2.03e-28	7.62e-25	1417378_at	Cadm1	cell adhesion molecule 1	---	liver development /// apoptosis /// immune response /// cell adhesion /// cell adhesion /// homophilic cell adhesion /// heterophilic cell adhesion /// multicellular organismal development /// spermatogenesis /// synaptogenesis /// cell recognition /// calcium-independent cell-cell adhesion /// cell differentiation /// susceptibility to natural killer cell mediated cytotoxicity /// susceptibility…	receptor binding /// protein binding /// protein binding /// protein C-terminus binding /// PDZ domain binding /// protein homodimerization activity	plasma membrane /// plasma membrane /// cell-cell junction /// synaptic vesicle /// membrane /// integral to membrane /// basolateral plasma membrane /// synaptosome /// axon /// dendrite /// synapse
1417911_at	-0.374006	0.555347	-0.929353	10.3444	163.81	4.01e-06	8.01e-05	1417911_at	Ccna2	cyclin A2	<a target="external" href="http://www.wikipathways.org/index.php/Pathway:Mus_musculus:Cell_Cycle_KEGG">Cell_Cycle_KEGG</a>	cell cycle /// mitosis /// organ regeneration /// response to estradiol stimulus /// response to glucagon stimulus /// positive regulation of transcription /// positive regulation of transcription /// positive regulation of fibroblast proliferation /// cell division	protein binding /// protein binding	female pronucleus /// male pronucleus /// nucleus /// nucleus /// nucleus /// cytoplasm /// cytoplasm
1448205_at	-0.384868	0.50092	-0.885788	11.136	555.911	9.2e-08	3.12e-06	1448205_at	Ccnb1	cyclin B1	<a target="external" href="http://www.wikipathways.org/index.php/Pathway:Mus_musculus:Cell_Cycle_KEGG">Cell_Cycle_KEGG</a> /// <a target="external" href="http://www.wikipathways.org/index.php/Pathway:Mus_musculus:G1_to_S_cell_cycle_Reactome">G1_to_S_cell_cycle_Reactome</a>	in utero embryonic development /// protein amino acid phosphorylation /// cell cycle /// mitosis /// cell division	protein binding /// kinase activity	membrane fraction /// soluble fraction /// nucleus /// nucleus /// nucleus /// cytoplasm /// centrosome
1422513_at	-0.471466	0.82919	-1.30066	7.14888	110.846	1.32e-05	0.0002142	1422513_at	Ccnf	cyclin F	---	re-entry into mitotic cell cycle /// placenta development /// cell cycle /// mitosis /// cell division	protein binding	nucleus
1453399_at	-0.264433	0.873975	-1.13841	5.88575	95.6883	2.06e-05	0.000306718	1453399_at	Ccnt2	cyclin T2	---	---	protein binding /// protein binding	nucleus /// nucleus /// cytoplasm
1417132_at	0.115405	0.89192	-0.776516	8.70144	155.04	4.75e-06	9.19e-05	1417132_at	Cdc25a	cell division cycle 25 homolog A (S. pombe)	<a target="external" href="http://www.wikipathways.org/index.php/Pathway:Mus_musculus:Cell_Cycle_KEGG">Cell_Cycle_KEGG</a> /// <a target="external" href="http://www.wikipathways.org/index.php/Pathway:Mus_musculus:G1_to_S_cell_cycle_Reactome">G1_to_S_cell_cycle_Reactome</a>	G1/S transition of mitotic cell cycle /// M phase of mitotic cell cycle /// protein amino acid dephosphorylation /// cell cycle /// mitosis /// cell division	phosphoprotein phosphatase activity /// protein tyrosine phosphatase activity /// protein binding /// hydrolase activity	intracellular /// nucleus /// cytoplasm
1456077_x_at	-0.385176	0.539706	-0.924882	7.01299	340.539	4.21e-07	1.19e-05	1456077_x_at	Cdc25c	cell division cycle 25 homolog C (S. pombe)	<a target="external" href="http://www.wikipathways.org/index.php/Pathway:Mus_musculus:Cell_Cycle_KEGG">Cell_Cycle_KEGG</a>	M phase of mitotic cell cycle /// protein amino acid dephosphorylation /// cell cycle /// mitosis /// cell division	phosphoprotein phosphatase activity /// protein tyrosine phosphatase activity /// protein binding /// protein binding /// hydrolase activity /// WW domain binding	intracellular /// nucleus /// nucleus /// cytoplasm
1434879_at	0.152326	0.706378	-0.554052	11.428	797.682	3e-08	1.13e-06	1434879_at	Cdc34 /// LOC100046898	cell division cycle 34 homolog (S. cerevisiae) /// similar to Cell division cycle 34 homolog (S. cerevisiae)	---	modification-dependent protein catabolic process /// post-translational protein modification /// regulation of protein metabolic process	nucleotide binding /// ubiquitin-protein ligase activity /// protein binding /// ATP binding /// ligase activity /// small conjugating protein ligase activity	---
1428132_at	0.326671	0.828061	-0.50139	8.76079	184.985	2.76e-06	5.91e-05	1428132_at	Cdc42se1	CDC42 small effector 1	---	phagocytosis /// small GTPase mediated signal transduction /// regulation of cell shape /// regulation of cell shape /// negative regulation of JNK cascade	---	cytoplasm /// cytoskeleton /// plasma membrane /// cell cortex /// membrane /// anchored to membrane
1417019_a_at	-0.387385	0.805525	-1.19291	8.13807	312.097	5.51e-07	1.5e-05	1417019_a_at	Cdc6	cell division cycle 6 homolog (S. cerevisiae)	<a target="external" href="http://www.wikipathways.org/index.php/Pathway:Mus_musculus:Cell_Cycle_KEGG">Cell_Cycle_KEGG</a> /// <a target="external" href="http://www.wikipathways.org/index.php/Pathway:Mus_musculus:DNA_replication_Reactome">DNA_replication_Reactome</a>	DNA replication /// cell cycle /// mitosis /// cell division	nucleotide binding /// chromatin binding /// protein binding /// ATP binding /// nucleoside-triphosphatase activity	nucleus /// cytoplasm /// cytoplasm /// spindle
1417649_at	0.461304	2.73549	-2.27419	8.58133	84.4514	3.01e-05	0.000416054	1417649_at	Cdkn1c	cyclin-dependent kinase inhibitor 1C (P57)	<a target="external" href="http://www.wikipathways.org/index.php/Pathway:Mus_musculus:G1_to_S_cell_cycle_Reactome">G1_to_S_cell_cycle_Reactome</a>	negative regulation of transcription from RNA polymerase II promoter /// cell cycle /// cell cycle arrest /// positive regulation of transforming growth factor beta receptor signaling pathway /// negative regulation of gene-specific transcription /// negative regulation of kinase activity /// negative regulation of phosphorylation /// negative regulation of phosphorylation /// neuron maturation /…	protein kinase inhibitor activity /// cyclin-dependent protein kinase inhibitor activity /// protein binding /// protein binding /// kinase activity /// transcription activator activity /// transcription repressor activity	nucleus /// nucleus /// cytoplasm
1416253_at	0.474666	1.05976	-0.585095	8.72244	139.811	6.51e-06	0.00012002	1416253_at	Cdkn2d /// Gm4694	cyclin-dependent kinase inhibitor 2D (p19, inhibits CDK4) /// predicted gene 4694	<a target="external" href="http://www.wikipathways.org/index.php/Pathway:Mus_musculus:G1_to_S_cell_cycle_Reactome">G1_to_S_cell_cycle_Reactome</a>	cell cycle /// sensory perception of sound	protein binding /// kinase activity	---
1424144_at	-0.367958	0.586989	-0.954947	7.99051	63.0262	7.23e-05	0.000843174	1424144_at	Cdt1	chromatin licensing and DNA replication factor 1	<a target="external" href="http://www.wikipathways.org/index.php/Pathway:Mus_musculus:DNA_replication_Reactome">DNA_replication_Reactome</a>	DNA replication checkpoint /// DNA replication checkpoint /// DNA replication /// cell cycle /// regulation of S phase of mitotic cell cycle /// regulation of DNA replication initiation /// regulation of DNA replication initiation	DNA binding /// DNA binding /// protein binding /// protein binding	nucleus /// nucleus
1427161_at	-0.419113	0.586123	-1.00524	8.49169	1326892353	1.13e-27	1.96e-24	1427161_at	Cenpf	centromere protein F	---	G2 phase of mitotic cell cycle /// M phase of mitotic cell cycle /// mitotic cell cycle /// regulation of T cell cytokine production /// regulation of dendritic cell cytokine production /// chromosome segregation /// heart development /// positive regulation of cell proliferation /// regulation of G2/M transition of mitotic cell cycle /// regulation of striated muscle tissue development /// negat…	protein binding /// transcription factor binding /// protein homodimerization activity /// dynein binding	chromosome, centromeric region /// chromosome, centromeric region /// kinetochore /// spindle pole /// outer kinetochore of condensed chromosome /// nucleus /// nucleus /// nuclear envelope /// cytoplasm /// cytoplasm /// trans-Golgi network /// centrosome /// nuclear matrix /// pronucleus /// perinuclear region of cytoplasm /// recycling endosome
1423877_at	-0.419092	0.609751	-1.02884	6.11051	1154021159	1.74e-27	2.81e-24	1423877_at	Chaf1b	chromatin assembly factor 1, subunit B (p60)	---	DNA replication /// DNA repair /// transcription /// response to DNA damage stimulus /// cell cycle /// regulation of transcription	---	nucleus /// nucleoplasm /// mitochondrion /// cytosol
1435938_at	0.106113	0.677179	-0.571066	7.74986	291.745	6.79e-07	1.78e-05	1435938_at	Ckap2l	cytoskeleton associated protein 2-like	---	---	---	---
1438366_x_at	-0.170884	0.554168	-0.725052	7.10606	88.7199	2.59e-05	0.000368419	1438366_x_at	Clcn3	chloride channel 3	---	transport /// ion transport /// chloride transport /// transmembrane transport	nucleotide binding /// ion channel activity /// voltage-gated chloride channel activity /// voltage-gated chloride channel activity /// ATP binding /// antiporter activity /// PDZ domain binding /// chloride ion binding	endosome /// early endosome /// late endosome /// Golgi apparatus /// vesicle membrane /// membrane /// integral to membrane /// cytoplasmic vesicle
1420295_x_at	0.131782	0.655486	-0.523705	9.81872	89.7306	2.51e-05	0.000358164	1420295_x_at	Clcn5	chloride channel 5	---	transport /// ion transport /// chloride transport /// endocytosis /// transmembrane transport	nucleotide binding /// ion channel activity /// voltage-gated chloride channel activity /// ATP binding /// antiporter activity /// chloride ion binding	endosome /// Golgi apparatus /// plasma membrane /// membrane /// integral to membrane /// apical part of cell /// apical part of cell
1455440_at	-0.00798926	1.19504	-1.20303	6.83817	79.9965	3.54e-05	0.000475734	1455440_at	Clcn6	chloride channel 6	---	transport /// ion transport /// chloride transport /// transmembrane transport	nucleotide binding /// ion channel activity /// voltage-gated chloride channel activity /// ATP binding /// antiporter activity /// chloride ion binding	endosome /// membrane /// integral to membrane
1456280_at	-0.318988	0.646103	-0.965091	8.4311	271.825	8.44e-07	2.15e-05	1456280_at	Clspn	claspin homolog (Xenopus laevis)	---	DNA replication checkpoint /// DNA repair /// response to DNA damage stimulus /// cell cycle	DNA secondary structure binding /// DNA binding /// protein binding	nucleus /// nucleus /// chromosome
1437458_x_at	0.137106	1.35798	-1.22087	7.99008	92.1997	2.31e-05	0.000335418	1437458_x_at	Clu /// LOC100046120	clusterin /// similar to clusterin	---	anti-apoptosis /// response to oxidative stress /// cell death /// positive regulation of cell proliferation /// response to wounding /// endocrine pancreas development /// negative regulation of protein homooligomerization /// positive regulation of cell differentiation /// neuron projection morphogenesis	protein binding	extracellular region /// mitochondrion /// aggresome /// spherical high-density lipoprotein particle /// perinuclear region of cytoplasm
1437689_x_at	0.207667	1.59226	-1.38459	6.92786	62.8287	7.29e-05	0.00084889	1437689_x_at	Clu /// LOC100046120	clusterin /// similar to clusterin	---	anti-apoptosis /// response to oxidative stress /// cell death /// positive regulation of cell proliferation /// response to wounding /// endocrine pancreas development /// negative regulation of protein homooligomerization /// positive regulation of cell differentiation /// neuron projection morphogenesis	protein binding	extracellular region /// mitochondrion /// aggresome /// spherical high-density lipoprotein particle /// perinuclear region of cytoplasm
1449660_s_at	0.285053	0.789496	-0.504443	10.6555	212.375	1.81e-06	4.15e-05	1449660_s_at	Coro1c	coronin, actin binding protein 1C	---	actin cortical patch assembly /// phagocytosis /// actin cytoskeleton organization	actin binding	cytoskeleton
1436838_x_at	0.154037	1.27909	-1.12505	10.5372	1032.31	1.34e-08	5.46e-07	1436838_x_at	Cotl1	coactosin-like 1 (Dictyostelium)	---	defense response to fungus	actin binding /// actin binding /// protein binding /// enzyme binding /// enzyme binding	intracellular /// cytoplasm /// cytoskeleton
1416002_x_at	0.172293	1.3831	-1.21081	7.02086	258.655	9.84e-07	2.44e-05	1416002_x_at	Cotl1	coactosin-like 1 (Dictyostelium)	---	defense response to fungus	actin binding /// actin binding /// protein binding /// enzyme binding /// enzyme binding	intracellular /// cytoplasm /// cytoskeleton
1416001_a_at	0.232902	1.19813	-0.96523	7.03024	200.414	2.16e-06	4.83e-05	1416001_a_at	Cotl1	coactosin-like 1 (Dictyostelium)	---	defense response to fungus	actin binding /// actin binding /// protein binding /// enzyme binding /// enzyme binding	intracellular /// cytoplasm /// cytoskeleton
1436236_x_at	0.263194	1.23038	-0.967182	8.31839	98.5282	1.89e-05	0.000286727	1436236_x_at	Cotl1	coactosin-like 1 (Dictyostelium)	---	defense response to fungus	actin binding /// actin binding /// protein binding /// enzyme binding /// enzyme binding	intracellular /// cytoplasm /// cytoskeleton
1419644_at	-0.238778	0.552074	-0.790852	4.89979	192.188	2.46e-06	5.36e-05	1419644_at	Cstf2	cleavage stimulation factor, 3' pre-RNA subunit 2	<a target="external" href="http://www.wikipathways.org/index.php/Pathway:Mus_musculus:mRNA_processing_binding_Reactome">mRNA_processing_binding_Reactome</a>	mRNA processing	nucleotide binding /// nucleic acid binding /// RNA binding	nucleus
1435364_at	0.00555338	0.616369	-0.610816	6.75956	1458.9	4.57e-09	2.01e-07	1435364_at	Cyhr1	cysteine and histidine rich 1	---	---	protein binding /// zinc ion binding /// metal ion binding	nuclear envelope /// cytoplasm /// cytoplasm /// perinuclear region of cytoplasm
1420081_s_at	-0.382016	0.500218	-0.882234	8.82853	67.5253	5.88e-05	0.000712536	1420081_s_at	D2Ertd750e	DNA segment, Chr 2, ERATO Doi 750, expressed	---	---	protein binding /// protein binding	nucleus
1426834_s_at	-0.375288	0.668537	-1.04383	5.6281	140.6	6.4e-06	0.000118298	1426834_s_at	D930015E06Rik	RIKEN cDNA D930015E06 gene	---	---	---	membrane /// integral to membrane
1426215_at	0.244064	1.06693	-0.822871	6.2513	61.5371	7.76e-05	0.000891758	1426215_at	Ddc	dopa decarboxylase	<a target="external" href="http://www.wikipathways.org/index.php/Pathway:Mus_musculus:Biogenic_Amine_Synthesis">Biogenic_Amine_Synthesis</a>	cellular amino acid and derivative metabolic process /// circadian rhythm /// response to toxin /// carboxylic acid metabolic process /// catecholamine biosynthetic process	catalytic activity /// aromatic-L-amino-acid decarboxylase activity /// protein binding /// lyase activity /// carboxy-lyase activity /// pyridoxal phosphate binding	---
1416751_a_at	-0.0825387	0.525369	-0.607907	7.83065	101.549	1.72e-05	0.000266294	1416751_a_at	Ddx20	DEAD (Asp-Glu-Ala-Asp) box polypeptide 20	<a target="external" href="http://www.wikipathways.org/index.php/Pathway:Mus_musculus:mRNA_processing_binding_Reactome">mRNA_processing_binding_Reactome</a>	negative regulation of transcription from RNA polymerase II promoter /// mRNA processing /// induction of apoptosis /// RNA splicing /// negative regulation of transcription /// positive regulation of apoptosis	nucleotide binding /// nucleic acid binding /// DNA binding /// helicase activity /// protein binding /// protein binding /// ATP binding /// ATP-dependent helicase activity /// transcription repressor activity /// transcription repressor activity /// hydrolase activity /// protein domain specific binding	nucleus /// spliceosomal complex /// cytoplasm /// Cajal body /// transcriptional repressor complex
1448271_a_at	-0.0665022	0.805052	-0.871554	9.3415	264.914	9.14e-07	2.3e-05	1448271_a_at	Ddx21	DEAD (Asp-Glu-Ala-Asp) box polypeptide 21	<a target="external" href="http://www.wikipathways.org/index.php/Pathway:Mus_musculus:mRNA_processing_binding_Reactome">mRNA_processing_binding_Reactome</a>	---	nucleotide binding /// nucleic acid binding /// RNA binding /// RNA binding /// RNA helicase activity /// helicase activity /// protein binding /// ATP binding /// ATP-dependent helicase activity /// hydrolase activity	nucleus /// nucleus /// nucleolus /// nucleolus
1439082_at	0.121561	0.682596	-0.561035	5.44206	9.03741e+08	3.74e-27	4.93e-24	1439082_at	Ddx50	DEAD (Asp-Glu-Ala-Asp) box polypeptide 50	---	---	nucleotide binding /// nucleic acid binding /// RNA binding /// helicase activity /// ATP binding /// ATP-dependent helicase activity /// hydrolase activity	nucleus /// nucleolus
1434789_at	-0.319856	1.00201	-1.32187	5.80279	347.625	3.95e-07	1.13e-05	1434789_at	Depdc1b	DEP domain containing 1B	---	signal transduction /// intracellular signaling cascade	GTPase activator activity	intracellular
1448619_at	-0.460664	0.576311	-1.03698	7.69187	301.03	6.16e-07	1.64e-05	1448619_at	Dhcr7	7-dehydrocholesterol reductase	<a target="external" href="http://www.wikipathways.org/index.php/Pathway:Mus_musculus:Cholesterol_Biosynthesis">Cholesterol_Biosynthesis</a>	blood vessel development /// steroid biosynthetic process /// cholesterol biosynthetic process /// lipid biosynthetic process /// post-embryonic development /// sterol biosynthetic process /// sterol biosynthetic process /// cell differentiation /// lung development /// multicellular organism growth /// regulation of cell proliferation /// regulation of cholesterol biosynthetic process /// oxidat…	protein binding /// oxidoreductase activity /// 7-dehydrocholesterol reductase activity /// 7-dehydrocholesterol reductase activity	nuclear outer membrane /// endoplasmic reticulum /// membrane /// integral to membrane
1425617_at	-0.285108	0.572751	-0.857858	10.6257	142.374	6.16e-06	0.000114391	1425617_at	Dhx9	DEAH (Asp-Glu-Ala-His) box polypeptide 9	<a target="external" href="http://www.wikipathways.org/index.php/Pathway:Mus_musculus:mRNA_processing_binding_Reactome">mRNA_processing_binding_Reactome</a>	cellular response to heat	nucleotide binding /// nucleic acid binding /// DNA binding /// RNA binding /// double-stranded RNA binding /// helicase activity /// protein binding /// protein binding /// ATP binding /// ATP-dependent helicase activity /// hydrolase activity	intracellular /// nucleus /// nucleolus /// nucleolus /// centrosome /// ribonucleoprotein complex /// ribonucleoprotein complex /// ribonucleoprotein complex
1460571_at	0.109557	0.679336	-0.569778	7.22053	59.4254	8.61e-05	0.000971076	1460571_at	Dicer1	Dicer1, Dcr-1 homolog (Drosophila)	<a target="external" href="http://www.wikipathways.org/index.php/Pathway:Mus_musculus:mRNA_processing_binding_Reactome">mRNA_processing_binding_Reactome</a>	angiogenesis /// RNA processing /// RNA processing /// stem cell maintenance /// lung development /// embryonic limb morphogenesis /// RNA interference, production of siRNA /// RNA interference, production of siRNA /// RNA interference, production of siRNA /// RNA interference, targeting of mRNA for destruction /// RNA interference, targeting of mRNA for destruction /// gene silencing by RNA /// …	nucleotide binding /// magnesium ion binding /// nucleic acid binding /// RNA binding /// double-stranded RNA binding /// helicase activity /// nuclease activity /// endonuclease activity /// ribonuclease III activity /// ribonuclease III activity /// ribonuclease III activity /// ribonuclease III activity /// protein binding /// protein binding /// ATP binding /// ATP-dependent helicase activity…	intracellular /// cytoplasm /// RNA-induced silencing complex /// RNA-induced silencing complex
1460711_at	0.00560943	0.609485	-0.603876	8.61009	71.7499	4.91e-05	0.000615876	1460711_at	Dnajc21	DnaJ (Hsp40) homolog, subfamily C, member 21	---	---	heat shock protein binding	---
1435122_x_at	-0.310773	0.781682	-1.09245	10.2133	7375.18	2.91e-11	1.65e-09	1435122_x_at	Dnmt1	DNA methyltransferase (cytosine-5) 1	---	DNA methylation /// DNA methylation /// transcription /// maintenance of DNA methylation /// regulation of gene expression /// gene silencing /// chromatin modification /// regulation of cell proliferation /// regulation of transcription /// negative regulation of transcription, DNA-dependent /// negative regulation of transcription, DNA-dependent	DNA binding /// DNA binding /// catalytic activity /// DNA (cytosine-5-)-methyltransferase activity /// DNA (cytosine-5-)-methyltransferase activity /// protein binding /// protein binding /// transcription factor binding /// methyltransferase activity /// methyltransferase activity /// zinc ion binding /// zinc ion binding /// transcription repressor activity /// transferase activity /// metal i…	heterochromatin /// nucleus /// nucleus /// replication fork /// centromeric heterochromatin /// cytoplasm
1447877_x_at	-0.290051	0.705072	-0.995124	8.43548	577.367	8.18e-08	2.82e-06	1447877_x_at	Dnmt1	DNA methyltransferase (cytosine-5) 1	---	DNA methylation /// DNA methylation /// transcription /// maintenance of DNA methylation /// regulation of gene expression /// gene silencing /// chromatin modification /// regulation of cell proliferation /// regulation of transcription /// negative regulation of transcription, DNA-dependent /// negative regulation of transcription, DNA-dependent	DNA binding /// DNA binding /// catalytic activity /// DNA (cytosine-5-)-methyltransferase activity /// DNA (cytosine-5-)-methyltransferase activity /// protein binding /// protein binding /// transcription factor binding /// methyltransferase activity /// methyltransferase activity /// zinc ion binding /// zinc ion binding /// transcription repressor activity /// transferase activity /// metal i…	heterochromatin /// nucleus /// nucleus /// replication fork /// centromeric heterochromatin /// cytoplasm
1422946_a_at	-0.224758	0.752584	-0.977342	10.2494	190.631	2.52e-06	5.47e-05	1422946_a_at	Dnmt1	DNA methyltransferase (cytosine-5) 1	---	DNA methylation /// DNA methylation /// transcription /// maintenance of DNA methylation /// regulation of gene expression /// gene silencing /// chromatin modification /// regulation of cell proliferation /// regulation of transcription /// negative regulation of transcription, DNA-dependent /// negative regulation of transcription, DNA-dependent	DNA binding /// DNA binding /// catalytic activity /// DNA (cytosine-5-)-methyltransferase activity /// DNA (cytosine-5-)-methyltransferase activity /// protein binding /// protein binding /// transcription factor binding /// methyltransferase activity /// methyltransferase activity /// zinc ion binding /// zinc ion binding /// transcription repressor activity /// transferase activity /// metal i…	heterochromatin /// nucleus /// nucleus /// replication fork /// centromeric heterochromatin /// cytoplasm
1429028_at	0.0608282	0.757123	-0.696295	10.0615	298.549	6.32e-07	1.67e-05	1429028_at	Dock11	dedicator of cytokinesis 11	---	---	guanyl-nucleotide exchange factor activity /// Rho guanyl-nucleotide exchange factor activity /// GTP binding /// Rho GTPase binding /// GTPase binding	---
1457268_at	0.168187	0.904816	-0.736629	6.97517	96.3257	2.02e-05	0.000302313	1457268_at	Dot1l	DOT1-like, histone H3 methyltransferase (S. cerevisiae)	---	---	DNA binding /// methyltransferase activity /// transferase activity /// histone-lysine N-methyltransferase activity /// histone methyltransferase activity	---
1452912_at	-0.479995	0.897779	-1.37777	6.23071	653.055	5.58e-08	2e-06	1452912_at	Dscc1	defective in sister chromatid cohesion 1 homolog (S. cerevisiae)	---	DNA replication /// cell cycle	DNA binding	nucleus
1436545_at	-0.141384	1.03586	-1.17725	6.56277	148.69	5.4e-06	0.00010243	1436545_at	Dtx4	deltex 4 homolog (Drosophila)	---	Notch signaling pathway	protein binding /// zinc ion binding /// metal ion binding	cytoplasm
1428834_at	0.386811	1.19571	-0.808896	9.61274	91.1046	2.39e-05	0.000345517	1428834_at	Dusp4	dual specificity phosphatase 4	---	protein amino acid dephosphorylation /// response to organic substance /// dephosphorylation	phosphoprotein phosphatase activity /// protein tyrosine phosphatase activity /// protein tyrosine/serine/threonine phosphatase activity /// hydrolase activity /// phosphatase activity /// MAP kinase tyrosine/serine/threonine phosphatase activity	nucleus
1433844_a_at	-0.349907	2.61286	-2.96277	5.62167	562.749	8.86e-08	3.03e-06	1433844_a_at	Dusp9	dual specificity phosphatase 9	---	inactivation of MAPK activity /// protein amino acid dephosphorylation /// dephosphorylation	protein tyrosine phosphatase activity /// protein tyrosine/serine/threonine phosphatase activity /// kinase activity /// phosphatase activity /// MAP kinase tyrosine/serine/threonine phosphatase activity /// MAP kinase tyrosine/serine/threonine phosphatase activity	cytoplasm /// endoplasmic reticulum
1454737_at	0.023275	2.89343	-2.87015	7.46019	137.485	6.86e-06	0.000125496	1454737_at	Dusp9	dual specificity phosphatase 9	---	inactivation of MAPK activity /// protein amino acid dephosphorylation /// dephosphorylation	protein tyrosine phosphatase activity /// protein tyrosine/serine/threonine phosphatase activity /// kinase activity /// phosphatase activity /// MAP kinase tyrosine/serine/threonine phosphatase activity /// MAP kinase tyrosine/serine/threonine phosphatase activity	cytoplasm /// endoplasmic reticulum
1433845_x_at	0.0609656	2.72799	-2.66703	7.45343	134.781	7.28e-06	0.00013174	1433845_x_at	Dusp9	dual specificity phosphatase 9	---	inactivation of MAPK activity /// protein amino acid dephosphorylation /// dephosphorylation	protein tyrosine phosphatase activity /// protein tyrosine/serine/threonine phosphatase activity /// kinase activity /// phosphatase activity /// MAP kinase tyrosine/serine/threonine phosphatase activity /// MAP kinase tyrosine/serine/threonine phosphatase activity	cytoplasm /// endoplasmic reticulum
1424229_at	-0.2648	0.544946	-0.809746	6.53064	163.521	4.03e-06	8.05e-05	1424229_at	Dyrk3	dual-specificity tyrosine-(Y)-phosphorylation regulated kinase 3	---	protein amino acid phosphorylation /// protein amino acid phosphorylation /// peptidyl-tyrosine phosphorylation /// erythrocyte differentiation /// erythrocyte differentiation	nucleotide binding /// magnesium ion binding /// magnesium ion binding /// protein kinase activity /// protein kinase activity /// protein serine/threonine kinase activity /// protein tyrosine kinase activity /// protein tyrosine kinase activity /// ATP binding /// ATP binding /// kinase activity /// transferase activity /// metal ion binding	nucleus /// nucleus
1437187_at	-0.457462	0.651203	-1.10866	8.87842	2820.66	5.85e-10	2.95e-08	1437187_at	E2f7	E2F transcription factor 7	---	transcription /// regulation of transcription, DNA-dependent /// cell cycle /// negative regulation of cell proliferation /// regulation of transcription /// regulation of transcription	DNA binding /// transcription factor activity /// transcription factor activity /// transcription repressor activity /// identical protein binding	nucleus /// nucleus /// transcription factor complex
1436186_at	-0.376262	0.669003	-1.04526	8.50645	169.876	3.59e-06	7.32e-05	1436186_at	E2f8	E2F transcription factor 8	---	transcription /// regulation of transcription, DNA-dependent /// cell cycle /// cell proliferation /// regulation of transcription	DNA binding /// DNA binding /// transcription factor activity /// identical protein binding /// protein homodimerization activity	nucleus /// nucleus /// transcription factor complex
1456756_at	-0.0631081	0.741425	-0.804534	7.63256	73.2472	4.61e-05	0.000584047	1456756_at	E430016P22Rik	RIKEN cDNA E430016P22 gene	---	---	---	---
1436158_at	-0.0824921	0.514868	-0.59736	9.8127	64.3092	6.8e-05	0.00080364	1436158_at	Eif4ebp2	eukaryotic translation initiation factor 4E binding protein 2	<a target="external" href="http://www.wikipathways.org/index.php/Pathway:Mus_musculus:Translation_Factors">Translation_Factors</a>	regulation of translation /// regulation of translational initiation /// insulin receptor signaling pathway /// negative regulation of translation /// cAMP-mediated signaling /// negative regulation of translational initiation	protein binding /// protein binding /// eukaryotic initiation factor 4E binding	---
1417404_at	-0.208187	0.640903	-0.849091	10.143	187.334	2.66e-06	5.72e-05	1417404_at	Elovl6	ELOVL family member 6, elongation of long chain fatty acids (yeast)	---	fatty acid biosynthetic process /// lipid biosynthetic process /// fatty acid elongation	transferase activity, transferring acyl groups other than amino-acyl groups	mitochondrion /// endoplasmic reticulum /// membrane /// integral to membrane /// integral to endoplasmic reticulum membrane
1433796_at	0.410755	0.95181	-0.541055	6.82625	93.3508	2.22e-05	0.000325503	1433796_at	Endod1	endonuclease domain containing 1	---	---	nucleic acid binding /// nuclease activity /// endonuclease activity /// hydrolase activity /// metal ion binding	extracellular region
1433862_at	-0.477671	0.749209	-1.22688	8.53571	154.647	4.78e-06	9.25e-05	1433862_at	Espl1	extra spindle poles-like 1 (S. cerevisiae)	<a target="external" href="http://www.wikipathways.org/index.php/Pathway:Mus_musculus:Cell_Cycle_KEGG">Cell_Cycle_KEGG</a>	mitotic sister chromatid segregation /// meiotic spindle organization /// proteolysis /// chromosome segregation /// meiosis I /// homologous chromosome segregation	protein binding /// peptidase activity /// cysteine-type peptidase activity /// hydrolase activity	nucleus /// cytoplasm /// centrosome
1434920_a_at	-0.00577899	0.501297	-0.507076	9.53114	5089.42	9.27e-11	5.08e-09	1434920_a_at	Evl /// LOC100047333	Ena-vasodilator stimulated phosphoprotein /// similar to Ena-VASP-like	---	axon guidance /// actin polymerization or depolymerization /// actin filament-based movement /// platelet activation /// actin nucleation /// barbed-end actin filament capping	actin binding /// protein binding /// profilin binding /// SH3 domain binding /// SH3 domain binding	cytoplasm /// cytoplasm /// cytoskeleton /// focal adhesion /// lamellipodium /// lamellipodium /// cell projection
1428291_at	-0.434873	0.574116	-1.00899	10.7895	59.9257	8.39e-05	0.00095102	1428291_at	Exosc8	exosome component 8	<a target="external" href="http://www.wikipathways.org/index.php/Pathway:Mus_musculus:mRNA_processing_binding_Reactome">mRNA_processing_binding_Reactome</a>	rRNA processing /// RNA processing	3'-5'-exoribonuclease activity /// RNA binding /// nuclease activity /// exonuclease activity /// hydrolase activity /// identical protein binding	exosome (RNase complex) /// nucleus /// nucleolus /// cytoplasm
1416544_at	-0.218783	0.558761	-0.777544	9.41854	114.98	1.18e-05	0.000194865	1416544_at	Ezh2	enhancer of zeste homolog 2 (Drosophila)	---	transcription /// chromatin modification /// histone methylation /// regulation of transcription /// negative regulation of retinoic acid receptor signaling pathway /// negative regulation of striated muscle cell differentiation	DNA binding /// chromatin binding /// protein binding /// methyltransferase activity /// transcription repressor activity /// transferase activity /// histone-lysine N-methyltransferase activity /// histone methyltransferase activity /// histone methyltransferase activity	nucleus /// nucleus /// ESC/E(Z) complex /// pronucleus
1448931_at	-0.292901	1.03593	-1.32883	7.25753	60.0403	8.35e-05	0.000946589	1448931_at	F2rl1	coagulation factor II (thrombin) receptor-like 1	<a target="external" href="http://www.wikipathways.org/index.php/Pathway:Mus_musculus:GPCRDB_Class_A_Rhodopsin-like">GPCRDB_Class_A_Rhodopsin-like</a>	positive regulation of leukocyte chemotaxis /// signal transduction /// G-protein coupled receptor protein signaling pathway /// blood coagulation /// regulation of blood coagulation /// positive regulation of positive chemotaxis	signal transducer activity /// receptor activity /// G-protein coupled receptor activity /// thrombin receptor activity	plasma membrane /// integral to plasma membrane /// membrane /// integral to membrane
1416022_at	0.11598	0.846623	-0.730642	12.5117	63.0984	7.2e-05	0.000841178	1416022_at	Fabp5	fatty acid binding protein 5, epidermal	---	glucose metabolic process /// lipid metabolic process /// phosphatidylcholine biosynthetic process /// transport /// glucose transport	transporter activity /// binding /// lipid binding	cytoplasm
1416021_a_at	0.016734	0.541064	-0.52433	13.548	58.4776	9.03e-05	0.00101012	1416021_a_at	Fabp5 /// Gm6166	fatty acid binding protein 5, epidermal /// predicted gene 6166	---	glucose metabolic process /// lipid metabolic process /// phosphatidylcholine biosynthetic process /// transport /// glucose transport	transporter activity /// binding /// lipid binding	cytoplasm
1423680_at	-0.134517	0.56397	-0.698487	10.5268	62.229	7.5e-05	0.000867637	1423680_at	Fads1	fatty acid desaturase 1	---	lipid metabolic process /// fatty acid biosynthetic process /// unsaturated fatty acid biosynthetic process /// unsaturated fatty acid biosynthetic process /// transport /// response to stress /// aging /// response to nutrient /// lipid biosynthetic process /// cellular response to starvation /// response to sucrose stimulus /// response to organic cyclic substance /// arachidonic acid metabolic…	iron ion binding /// protein binding /// linoleoyl-CoA desaturase activity /// oxidoreductase activity /// oxidoreductase activity, acting on paired donors, with oxidation of a pair of donors resulting in the reduction of molecular oxygen to two molecules of water /// heme binding	nucleus /// endoplasmic reticulum /// microsome /// membrane /// integral to membrane
1438233_at	0.0269589	0.660328	-0.633369	8.41793	76.5519	4.04e-05	0.000527108	1438233_at	Fam178a	family with sequence similarity 178, member A	---	---	---	---
1437480_at	0.0499271	0.939403	-0.889476	7.01763	108.441	1.41e-05	0.000226673	1437480_at	Fam33a	family with sequence similarity 33, member A	---	mitotic anaphase /// cell cycle /// chromosome segregation /// mitosis /// mitosis /// regulation of microtubule polymerization or depolymerization /// cell division /// cell division	microtubule binding	condensed chromosome kinetochore /// outer kinetochore of condensed chromosome /// spindle /// microtubule /// spindle microtubule
1448126_at	-0.265846	0.920249	-1.18609	8.13844	192.792	2.43e-06	5.32e-05	1448126_at	Fam60a	family with sequence similarity 60, member A	---	---	---	---
1423828_at	-0.130035	0.595758	-0.725793	11.1574	147.175	5.57e-06	0.000105228	1423828_at	Fasn	fatty acid synthase	<a target="external" href="http://www.wikipathways.org/index.php/Pathway:Mus_musculus:Fatty_Acid_Synthesis">Fatty_Acid_Synthesis</a>	fatty acid biosynthetic process /// metabolic process /// lipid biosynthetic process /// biosynthetic process /// oxidation reduction	acyl carrier activity /// catalytic activity /// fatty-acid synthase activity /// [acyl-carrier-protein] S-acetyltransferase activity /// [acyl-carrier-protein] S-malonyltransferase activity /// 3-oxoacyl-[acyl-carrier-protein] synthase activity /// 3-oxoacyl-[acyl-carrier-protein] reductase activity /// 3-hydroxypalmitoyl-[acyl-carrier-protein] dehydratase activity /// enoyl-[acyl-carrier-protei…	cytoplasm /// mitochondrion /// Golgi apparatus /// melanosome /// glycogen granule
1452797_at	-0.291606	0.536366	-0.827972	8.04794	71.6207	4.93e-05	0.000618418	1452797_at	Fastkd3	FAST kinase domains 3	---	apoptosis	protein kinase activity /// ATP binding	---
1428919_at	0.143784	0.788881	-0.645098	8.2212	56.6081	9.94e-05	0.00108846	1428919_at	Fgfr1op	Fgfr1 oncogene partner	---	microtubule anchoring	---	centrosome
1434339_at	-0.0534077	0.558193	-0.611601	10.8126	71.7415	4.91e-05	0.000615876	1434339_at	Fnbp1l	formin binding protein 1-like	---	endocytosis	lipid binding	cytoplasm /// cytoskeleton /// plasma membrane /// cell cortex /// membrane /// cytoplasmic membrane-bounded vesicle /// cytoplasmic vesicle
1456326_at	-0.0851116	1.28549	-1.3706	5.4698	273.55	8.28e-07	2.11e-05	1456326_at	Fndc3c1 /// LOC676436	fibronectin type III domain containing 3C1 /// similar to Fibronectin type-III domain-containing protein 3a	---	---	---	membrane /// integral to membrane
1431226_a_at	-0.281416	0.681215	-0.96263	7.27765	167.606	3.74e-06	7.57e-05	1431226_a_at	Fndc4	fibronectin type III domain containing 4	---	---	---	membrane /// integral to membrane
1423537_at	0.0141696	1.60986	-1.59569	8.99323	987.766	1.54e-08	6.2e-07	1423537_at	Gap43	growth associated protein 43	---	multicellular organismal development /// nervous system development /// axon guidance /// glial cell differentiation /// axon choice point recognition /// cell differentiation /// regulation of growth /// tissue regeneration /// cell fate commitment	calmodulin binding	plasma membrane /// plasma membrane /// membrane /// cell junction /// axon /// cell projection /// synapse
1438008_at	0.196867	0.764868	-0.568001	7.41565	132.96	7.59e-06	0.000136423	1438008_at	Gga3	golgi associated, gamma adaptin ear containing, ARF binding protein 3	---	transport /// intracellular protein transport /// protein transport /// vesicle-mediated transport	protein binding /// ADP-ribosylation factor binding /// ADP-ribosylation factor binding	intracellular /// endosome /// Golgi apparatus /// trans-Golgi network /// trans-Golgi network /// membrane /// extrinsic to membrane /// membrane coat /// clathrin adaptor complex /// Golgi apparatus part
1444302_at	0.107726	1.28462	-1.1769	8.09733	250.873	1.08e-06	2.65e-05	1444302_at	Glt8d4 /// LOC100048436	glycosyltransferase 8 domain containing 4 /// similar to CDNA sequence BC049816	---	---	transferase activity /// transferase activity, transferring glycosyl groups	membrane /// integral to membrane
1453465_x_at	0.170779	0.866686	-0.695907	6.67859	167.146	3.77e-06	7.61e-05	1453465_x_at	Gm14057	Ppp1r14c pseudogene	---	---	---	---
1438091_a_at	-0.497273	0.571667	-1.06894	12.1385	181.613	2.92e-06	6.2e-05	1438091_a_at	Gm6722 /// H2afz	predicted gene 6722 /// H2A histone family, member Z	---	nucleosome assembly /// multicellular organismal development	DNA binding	nucleosome /// Barr body /// nucleus /// nucleus /// nucleus /// chromosome
1417506_at	-0.444275	0.673758	-1.11803	9.67261	78.2456	3.78e-05	0.000501422	1417506_at	Gmnn	geminin	<a target="external" href="http://www.wikipathways.org/index.php/Pathway:Mus_musculus:DNA_replication_Reactome">DNA_replication_Reactome</a>	cell cycle /// negative regulation of DNA replication /// negative regulation of DNA replication /// organ morphogenesis /// negative regulation of cell cycle /// negative regulation of cell cycle	protein binding /// protein binding	nucleus
1448194_a_at	0.0152096	0.65706	-0.641851	14.5859	193.56	2.4e-06	5.27e-05	1448194_a_at	H19	H19 fetal liver mRNA	---	negative regulation of cell proliferation	---	cytoplasm /// polysome
1424277_at	0.00433306	0.675986	-0.671653	9.02367	57.072	9.7e-05	0.00107053	1424277_at	Haus7 /// LOC100044098	HAUS augmin-like complex, subunit 7 /// similar to UCH37-interacting protein 1	---	cell cycle /// mitosis /// spindle assembly /// centrosome organization /// cell division	thioesterase binding	centrosome /// spindle /// microtubule /// HAUS complex
1438009_at	-0.387715	0.51294	-0.900655	13.6687	145.225	5.8e-06	0.000108896	1438009_at	Hist1h2ad	histone cluster 1, H2ad	---	nucleosome assembly	DNA binding	nucleosome /// nucleus /// chromosome
1422948_s_at	-0.00287961	0.595444	-0.598324	9.5452	479.144	1.46e-07	4.69e-06	1422948_s_at	Hist1h4a /// Hist1h4b /// Hist1h4c /// Hist1h4h /// Hist1h4i /// Hist1h4j /// Hist1h4k /// Hist1h4m /// LOC100041230	histone cluster 1, H4a /// histone cluster 1, H4b /// histone cluster 1, H4c /// histone cluster 1, H4h /// histone cluster 1, H4i /// histone cluster 1, H4j /// histone cluster 1, H4k /// histone cluster 1, H4m /// similar to histone H4	---	nucleosome assembly /// negative regulation of megakaryocyte differentiation	DNA binding /// protein binding /// protein binding	nucleosome /// nucleus /// chromosome
1424854_at	-0.012995	0.556519	-0.569514	8.28498	92.6538	2.27e-05	0.000331651	1424854_at	Hist1h4a /// Hist1h4b /// Hist1h4f /// Hist1h4i /// Hist1h4m	histone cluster 1, H4a /// histone cluster 1, H4b /// histone cluster 1, H4f /// histone cluster 1, H4i /// histone cluster 1, H4m	---	nucleosome assembly /// negative regulation of megakaryocyte differentiation	DNA binding /// protein binding /// protein binding	nucleosome /// nucleus /// chromosome
1425815_a_at	0.0344013	0.820609	-0.786208	9.28527	231.477	1.39e-06	3.29e-05	1425815_a_at	Hmmr	hyaluronan mediated motility receptor (RHAMM)	---	---	receptor activity /// hyaluronic acid binding	cytoplasm /// cell surface
1455491_at	-0.168882	0.561423	-0.730305	9.56695	136.63	6.99e-06	0.000127496	1455491_at	Hnrnph3	heterogeneous nuclear ribonucleoprotein H3	---	---	---	---
1449039_a_at	-0.353888	0.506765	-0.860653	11.6117	3025.79	4.7e-10	2.39e-08	1449039_a_at	Hnrpdl	heterogeneous nuclear ribonucleoprotein D-like	<a target="external" href="http://www.wikipathways.org/index.php/Pathway:Mus_musculus:mRNA_processing_binding_Reactome">mRNA_processing_binding_Reactome</a>	transcription /// mRNA metabolic process /// regulation of transcription	nucleotide binding /// nucleic acid binding /// DNA binding /// DNA binding /// RNA binding /// RNA binding /// protein binding	nucleus /// nucleus /// cytoplasm
1424254_at	-0.219639	0.963107	-1.18275	6.00243	236.274	1.3e-06	3.11e-05	1424254_at	Ifitm1	interferon induced transmembrane protein 1	---	somitogenesis /// response to biotic stimulus /// anterior/posterior pattern formation	---	integral to membrane
1449210_at	0.485106	1.18605	-0.70094	8.33017	471.386	1.54e-07	4.89e-06	1449210_at	Igf2bp1	insulin-like growth factor 2 mRNA binding protein 1	<a target="external" href="http://www.wikipathways.org/index.php/Pathway:Mus_musculus:mRNA_processing_binding_Reactome">mRNA_processing_binding_Reactome</a>	RNA localization /// regulation of translation /// regulation of mRNA stability involved in response to stress /// negative regulation of translation	nucleotide binding /// nucleic acid binding /// RNA binding /// mRNA binding /// mRNA 3'-UTR binding /// protein binding /// translation regulator activity /// mRNA 5'-UTR binding	nucleus /// cytoplasm /// stress granule /// ribonucleoprotein complex
1418761_at	0.17518	0.941407	-0.766227	9.35076	361.765	3.49e-07	1.02e-05	1418761_at	Igf2bp1	insulin-like growth factor 2 mRNA binding protein 1	<a target="external" href="http://www.wikipathways.org/index.php/Pathway:Mus_musculus:mRNA_processing_binding_Reactome">mRNA_processing_binding_Reactome</a>	RNA localization /// regulation of translation /// regulation of mRNA stability involved in response to stress /// negative regulation of translation	nucleotide binding /// nucleic acid binding /// RNA binding /// mRNA binding /// mRNA 3'-UTR binding /// protein binding /// translation regulator activity /// mRNA 5'-UTR binding	nucleus /// cytoplasm /// stress granule /// ribonucleoprotein complex
1455223_at	0.268176	1.31768	-1.04951	8.52224	156.609	4.6e-06	8.98e-05	1455223_at	Igf2bp1	insulin-like growth factor 2 mRNA binding protein 1	<a target="external" href="http://www.wikipathways.org/index.php/Pathway:Mus_musculus:mRNA_processing_binding_Reactome">mRNA_processing_binding_Reactome</a>	RNA localization /// regulation of translation /// regulation of mRNA stability involved in response to stress /// negative regulation of translation	nucleotide binding /// nucleic acid binding /// RNA binding /// mRNA binding /// mRNA 3'-UTR binding /// protein binding /// translation regulator activity /// mRNA 5'-UTR binding	nucleus /// cytoplasm /// stress granule /// ribonucleoprotein complex
1452114_s_at	0.187287	1.44144	-1.25415	11.1873	90.9924	2.4e-05	0.000346583	1452114_s_at	Igfbp5	insulin-like growth factor binding protein 5	<a target="external" href="http://www.wikipathways.org/index.php/Pathway:Mus_musculus:Smooth_muscle_contraction">Smooth_muscle_contraction</a>	regulation of cell growth /// osteoblast differentiation /// intracellular signaling cascade /// negative regulation of smooth muscle cell migration /// negative regulation of translation /// negative regulation of insulin-like growth factor receptor signaling pathway /// skeletal muscle tissue growth /// negative regulation of smooth muscle cell proliferation	insulin-like growth factor binding /// insulin-like growth factor binding /// growth factor binding /// insulin-like growth factor I binding	extracellular region /// insulin-like growth factor binding protein complex
1420518_a_at	-0.0805996	2.35484	-2.43544	5.14654	156.349	4.63e-06	9.01e-05	1420518_a_at	Igsf9	immunoglobulin superfamily, member 9	---	multicellular organismal development /// nervous system development /// dendrite development /// cell differentiation	---	plasma membrane /// membrane /// integral to membrane /// cell junction /// dendrite /// synapse
1449982_at	0.253644	0.877064	-0.62342	7.37799	108.767	1.4e-05	0.000225018	1449982_at	Il11	interleukin 11	---	positive regulation of cell proliferation /// positive regulation of cell proliferation /// positive regulation of peptidyl-serine phosphorylation /// positive regulation of peptidyl-serine phosphorylation /// positive regulation of MAPKKK cascade /// positive regulation of MAPKKK cascade /// positive regulation of transcription from RNA polymerase II promoter /// positive regulation of transcrip…	cytokine activity /// cytokine activity /// interleukin-11 receptor binding /// growth factor activity /// growth factor activity /// growth factor activity	extracellular region /// extracellular space
1434850_at	-0.408433	0.533894	-0.942327	6.50761	160.193	4.3e-06	8.47e-05	1434850_at	Iqgap3	IQ motif containing GTPase activating protein 3	---	signal transduction /// small GTPase mediated signal transduction /// regulation of small GTPase mediated signal transduction	GTPase activator activity /// Ras GTPase activator activity /// protein binding	intracellular
1415977_at	-0.0484326	1.06968	-1.11812	6.23353	275.881	8.07e-07	2.07e-05	1415977_at	Isyna1	myo-inositol 1-phosphate synthase A1	---	inositol biosynthetic process /// metabolic process /// phospholipid biosynthetic process	catalytic activity /// inositol-3-phosphate synthase activity /// binding /// isomerase activity	cytoplasm
1418032_at	-0.243751	0.571587	-0.815338	5.86477	263.926	9.25e-07	2.32e-05	1418032_at	Itfg2	integrin alpha FG-GAP repeat containing 2	---	---	---	---
1433943_at	0.309111	1.26516	-0.956046	8.26834	1.17104e+06	3.9e-18	3.43e-16	1433943_at	Itprip	inositol 1,4,5-triphosphate receptor interacting protein	---	---	---	plasma membrane /// membrane
1451128_s_at	-0.389678	0.543475	-0.933152	8.40904	607.365	6.99e-08	2.44e-06	1451128_s_at	Kif22	kinesin family member 22	---	DNA repair /// microtubule-based movement	nucleotide binding /// DNA binding /// motor activity /// microtubule motor activity /// protein binding /// ATP binding	chromatin /// nucleus /// spindle /// microtubule
1423813_at	-0.34527	0.598506	-0.943776	6.70981	56.5309	9.98e-05	0.00109128	1423813_at	Kif22	kinesin family member 22	---	DNA repair /// microtubule-based movement	nucleotide binding /// DNA binding /// motor activity /// microtubule motor activity /// protein binding /// ATP binding	chromatin /// nucleus /// spindle /// microtubule
1451021_a_at	-0.0948021	0.873872	-0.968674	9.58832	166.93	3.79e-06	7.63e-05	1451021_a_at	Klf5	Kruppel-like factor 5	---	angiogenesis /// transcription /// regulation of transcription, DNA-dependent /// positive regulation of cell proliferation /// microvillus assembly /// regulation of transcription /// positive regulation of transcription	nucleic acid binding /// DNA binding /// DNA binding /// DNA binding /// transcription factor activity /// transcription factor activity /// protein binding /// zinc ion binding /// metal ion binding	intracellular /// nucleus
1424788_at	0.219075	1.0007	-0.78163	7.54062	88.5003	2.61e-05	0.000370484	1424788_at	Kri1	KRI1 homolog (S. cerevisiae)	---	---	---	---
1448169_at	0.0100476	2.71451	-2.70446	8.02285	353.404	3.75e-07	1.08e-05	1448169_at	Krt18	keratin 18	---	apoptosis /// tumor necrosis factor-mediated signaling pathway	structural molecule activity /// protein binding	intermediate filament /// intermediate filament
1435989_x_at	0.130012	0.966158	-0.836146	3.16541	90.4111	2.45e-05	0.000352228	1435989_x_at	Krt8	keratin 8	<a target="external" href="http://www.wikipathways.org/index.php/Pathway:Mus_musculus:Smooth_muscle_contraction">Smooth_muscle_contraction</a>	cell morphogenesis involved in differentiation /// apoptosis /// multicellular organismal development /// tumor necrosis factor-mediated signaling pathway /// tumor necrosis factor-mediated signaling pathway /// response to other organism /// cell differentiation involved in embryonic placenta development	structural molecule activity /// protein binding	intermediate filament /// intermediate filament /// Z disc /// sarcolemma /// keratin filament
1449959_x_at	0.447115	1.96763	-1.52052	8.88572	2424.46	9.38e-10	4.63e-08	1449959_x_at	Lce1h	late cornified envelope 1H	---	---	---	---
1443779_s_at	0.152871	1.02212	-0.869248	7.4876	77.8718	3.84e-05	0.000506749	1443779_s_at	Lcor	ligand dependent nuclear receptor corepressor	---	negative regulation of transcription from RNA polymerase II promoter /// negative regulation of transcription from RNA polymerase II promoter /// transcription /// transcription from RNA polymerase II promoter /// regulation of transcription	DNA binding /// transcription factor activity /// RNA polymerase II transcription factor activity /// receptor activity /// transcription factor binding	nucleus /// nucleus
1459403_at	-0.231585	1.32805	-1.55964	5.92335	836.781	2.58e-08	9.93e-07	1459403_at	Ldlr	low density lipoprotein receptor	<a target="external" href="http://www.wikipathways.org/index.php/Pathway:Mus_musculus:Statin_Pathway_PharmGKB">Statin_Pathway_PharmGKB</a> /// <a target="external" href="http://www.wikipathways.org/index.php/Pathway:Mus_musculus:Wnt_Signaling">Wnt_Signaling</a>	lipid metabolic process /// lipid metabolic process /// transport /// lipid transport /// endocytosis /// steroid metabolic process /// cholesterol metabolic process /// cholesterol metabolic process /// intestinal cholesterol absorption /// cholesterol transport /// low-density lipoprotein particle clearance /// lipoprotein metabolic process /// lipoprotein catabolic process /// lipoprotein cata…	receptor activity /// low-density lipoprotein receptor activity /// low-density lipoprotein receptor activity /// calcium ion binding /// protein binding /// protein binding /// low-density lipoprotein binding /// very-low-density lipoprotein receptor activity	endosome /// plasma membrane /// caveola /// coated pit /// membrane /// integral to membrane /// low-density lipoprotein particle
1456377_x_at	-0.12222	0.844053	-0.966273	11.2976	132.49	7.68e-06	0.000137603	1456377_x_at	Limd2	LIM domain containing 2	---	---	zinc ion binding /// metal ion binding	---
1423521_at	-0.308842	0.772589	-1.08143	9.62318	11737.3	6.83e-12	4.12e-10	1423521_at	Lmnb1	lamin B1	---	---	structural molecule activity	nucleus /// nucleus /// lamin filament /// intermediate filament /// membrane /// nuclear matrix
1442793_s_at	-0.193038	0.702051	-0.895089	8.35503	86.9656	2.75e-05	0.000386783	1442793_s_at	LOC100046166 /// Tbrg4	similar to Transforming growth factor beta regulated gene 4 /// transforming growth factor beta regulated gene 4	---	apoptosis	protein kinase activity /// protein binding /// ATP binding	mitochondrion /// mitochondrion
1452226_at	-0.103031	0.755248	-0.858279	8.57258	346.883	3.97e-07	1.14e-05	1452226_at	LOC100047340 /// Rcc2	hypothetical protein LOC100047340 /// regulator of chromosome condensation 2	---	cell cycle /// mitosis /// cell division	---	chromosome, centromeric region /// nucleus /// nucleolus /// spindle /// microtubule
1415904_at	-0.414833	0.589791	-1.00462	8.80936	4682.17	1.2e-10	6.54e-09	1415904_at	Lpl	lipoprotein lipase	<a target="external" href="http://www.wikipathways.org/index.php/Pathway:Mus_musculus:Fatty_Acid_Degradation">Fatty_Acid_Degradation</a> /// <a target="external" href="http://www.wikipathways.org/index.php/Pathway:Mus_musculus:Statin_Pathway_PharmGKB">Statin_Pathway_PharmGKB</a>	lipid metabolic process /// fatty acid biosynthetic process /// positive regulation of foam cell differentiation /// positive regulation of cholesterol storage /// positive regulation of sequestering of triglyceride /// lipid catabolic process /// triglyceride biosynthetic process /// triglyceride catabolic process /// triglyceride homeostasis	catalytic activity /// lipoprotein lipase activity /// lipoprotein lipase activity /// triacylglycerol lipase activity /// receptor binding /// heparin binding /// hydrolase activity /// triglyceride binding /// triglyceride binding	extracellular space /// plasma membrane /// membrane /// extracellular matrix /// anchored to membrane /// very-low-density lipoprotein particle /// chylomicron
1454700_at	-0.406822	0.556351	-0.963172	7.02186	131.97	7.77e-06	0.000138876	1454700_at	Lrfn4	leucine rich repeat and fibronectin type III domain containing 4	---	---	protein binding	membrane /// integral to membrane
1452320_at	0.0651081	1.44909	-1.38399	5.05207	59.6056	8.53e-05	0.000964561	1452320_at	Lrp2	low density lipoprotein receptor-related protein 2	---	vitamin metabolic process /// endocytosis /// receptor-mediated endocytosis /// receptor-mediated endocytosis /// aging /// cell proliferation /// response to X-ray /// endosome transport /// forebrain development /// organ regeneration /// response to retinoic acid /// response to vitamin D /// response to drug /// lipoprotein transport /// transcytosis /// hormone secretion	receptor activity /// receptor activity /// calcium ion binding /// protein binding /// protein binding /// SH3 domain binding /// lipoprotein transporter activity	extracellular space /// membrane fraction /// membrane fraction /// endosome /// endosome /// endoplasmic reticulum /// Golgi apparatus /// brush border /// coated pit /// coated pit /// membrane /// integral to membrane /// apical plasma membrane /// apical plasma membrane /// endocytic vesicle /// brush border membrane /// apical part of cell
1440882_at	0.177408	1.4085	-1.23109	7.98282	1016.26	1.41e-08	5.7e-07	1440882_at	Lrp8	low density lipoprotein receptor-related protein 8, apolipoprotein e receptor	---	endocytosis /// endocytosis /// hippocampus development /// layer formation in the cerebral cortex /// positive regulation of protein kinase activity	receptor activity /// low-density lipoprotein receptor activity /// calcium ion binding /// protein binding /// very-low-density lipoprotein receptor activity	extracellular region /// extracellular space /// plasma membrane /// plasma membrane /// caveola /// membrane /// integral to membrane
1442347_at	-0.117946	1.0372	-1.15514	6.91543	61.6748	7.71e-05	0.000887267	1442347_at	Lrp8	low density lipoprotein receptor-related protein 8, apolipoprotein e receptor	---	endocytosis /// endocytosis /// hippocampus development /// layer formation in the cerebral cortex /// positive regulation of protein kinase activity	receptor activity /// low-density lipoprotein receptor activity /// calcium ion binding /// protein binding /// very-low-density lipoprotein receptor activity	extracellular region /// extracellular space /// plasma membrane /// plasma membrane /// caveola /// membrane /// integral to membrane
1436055_at	-0.168429	1.44989	-1.61832	8.85769	116.025	1.15e-05	0.00019069	1436055_at	Lrrc15	leucine rich repeat containing 15	---	---	protein binding	membrane /// integral to membrane
1448703_at	-0.191541	0.54558	-0.737121	11.6246	57.2951	9.59e-05	0.00106136	1448703_at	Lsm8	LSM8 homolog, U6 small nuclear RNA associated (S. cerevisiae)	---	mRNA processing /// RNA splicing	RNA binding /// protein binding	nucleus /// ribonucleoprotein complex
1420013_s_at	0.13959	0.925508	-0.785918	9.57579	122.951	9.64e-06	0.000165025	1420013_s_at	Lss	lanosterol synthase	<a target="external" href="http://www.wikipathways.org/index.php/Pathway:Mus_musculus:Cholesterol_Biosynthesis">Cholesterol_Biosynthesis</a>	steroid biosynthetic process /// cholesterol biosynthetic process /// lipid biosynthetic process /// sterol metabolic process	lanosterol synthase activity /// catalytic activity /// isomerase activity /// intramolecular transferase activity	microsome
1423547_at	0.473804	0.982309	-0.508504	8.532	182.043	2.9e-06	6.17e-05	1423547_at	Lyz2	lysozyme 2	---	metabolic process /// cell wall macromolecule catabolic process /// cytolysis /// defense response to bacterium /// defense response to bacterium /// defense response to Gram-negative bacterium /// defense response to Gram-positive bacterium	lysozyme activity /// lysozyme activity /// catalytic activity /// hydrolase activity /// hydrolase activity, acting on glycosyl bonds	---
1453152_at	0.466297	1.15702	-0.690723	8.73997	937.332	1.81e-08	7.17e-07	1453152_at	Mamdc2	MAM domain containing 2	---	peptide cross-linking via chondroitin 4-sulfate glycosaminoglycan	glycosaminoglycan binding	extracellular region /// proteinaceous extracellular matrix /// interstitial matrix /// endoplasmic reticulum /// membrane /// extracellular matrix
1459800_s_at	-0.0248676	0.667853	-0.69272	8.82712	172.867	3.4e-06	7.02e-05	1459800_s_at	Map3k4	mitogen-activated protein kinase kinase kinase 4	<a target="external" href="http://www.wikipathways.org/index.php/Pathway:Mus_musculus:G13_Signaling_Pathway">G13_Signaling_Pathway</a>	protein amino acid phosphorylation	nucleotide binding /// magnesium ion binding /// protein kinase activity /// protein serine/threonine kinase activity /// MAP kinase kinase kinase activity /// ATP binding /// kinase activity /// transferase activity /// metal ion binding	cytoplasm /// perinuclear region of cytoplasm
1421450_a_at	-0.0735556	0.554094	-0.62765	7.43889	157.721	4.51e-06	8.84e-05	1421450_a_at	Map3k4	mitogen-activated protein kinase kinase kinase 4	<a target="external" href="http://www.wikipathways.org/index.php/Pathway:Mus_musculus:G13_Signaling_Pathway">G13_Signaling_Pathway</a>	protein amino acid phosphorylation	nucleotide binding /// magnesium ion binding /// protein kinase activity /// protein serine/threonine kinase activity /// MAP kinase kinase kinase activity /// ATP binding /// kinase activity /// transferase activity /// metal ion binding	cytoplasm /// perinuclear region of cytoplasm
1434184_s_at	0.160532	0.783528	-0.622996	9.72577	66.2074	6.24e-05	0.000747864	1434184_s_at	Map4k4	mitogen-activated protein kinase kinase kinase kinase 4	---	protein amino acid phosphorylation /// protein amino acid phosphorylation /// response to stress /// protein kinase cascade	nucleotide binding /// protein kinase activity /// protein serine/threonine kinase activity /// protein serine/threonine kinase activity /// small GTPase regulator activity /// ATP binding /// ATP binding /// kinase activity /// transferase activity	---
1419169_at	0.161929	0.825565	-0.663637	10.408	1093.03	1.12e-08	4.65e-07	1419169_at	Mapk6	mitogen-activated protein kinase 6	<a target="external" href="http://www.wikipathways.org/index.php/Pathway:Mus_musculus:Integrin-mediated_cell_adhesion_KEGG">Integrin-mediated_cell_adhesion_KEGG</a> /// <a target="external" href="http://www.wikipathways.org/index.php/Pathway:Mus_musculus:S1P_Signaling">S1P_Signaling</a>	protein amino acid phosphorylation /// cell cycle	nucleotide binding /// protein kinase activity /// protein serine/threonine kinase activity /// MAP kinase activity /// protein binding /// ATP binding /// kinase activity /// transferase activity	cytoplasm
1425029_a_at	0.150824	1.0668	-0.915972	7.87867	155.012	4.75e-06	9.19e-05	1425029_a_at	Mboat2	membrane bound O-acyltransferase domain containing 2	---	phospholipid biosynthetic process	acyltransferase activity /// transferase activity /// transferase activity, transferring acyl groups other than amino-acyl groups /// 1-acylglycerophosphocholine O-acyltransferase activity	endoplasmic reticulum /// membrane /// integral to membrane
1425264_s_at	0.42671	1.10057	-0.673864	5.85184	102.997	1.65e-05	0.000257283	1425264_s_at	Mbp	myelin basic protein	<a target="external" href="http://www.wikipathways.org/index.php/Pathway:Mus_musculus:MAPK_Cascade">MAPK_Cascade</a>	myelination /// myelination /// negative regulation of axonogenesis	structural constituent of myelin sheath	nucleus /// cytoplasm /// plasma membrane /// membrane /// internode region of axon /// cell projection /// cell soma /// myelin sheath /// compact myelin
1434079_s_at	-0.345287	0.526228	-0.871515	8.27169	56.7465	9.87e-05	0.00108299	1434079_s_at	Mcm2	minichromosome maintenance deficient 2 mitotin (S. cerevisiae)	<a target="external" href="http://www.wikipathways.org/index.php/Pathway:Mus_musculus:Cell_Cycle_KEGG">Cell_Cycle_KEGG</a> /// <a target="external" href="http://www.wikipathways.org/index.php/Pathway:Mus_musculus:DNA_replication_Reactome">DNA_replication_Reactome</a> /// <a target="external" href="http://www.wikipathways.org/index.php/Pathway:Mus_musculus:G1_to_S_cell_cycle_Reactome">G1_to_S_cell…	DNA replication /// DNA unwinding during replication /// DNA replication initiation /// DNA replication initiation /// nucleosome assembly /// transcription /// cell cycle /// regulation of transcription	nucleotide binding /// DNA binding /// DNA replication origin binding /// protein binding /// protein binding /// protein binding /// ATP binding /// zinc ion binding /// metal ion binding	nucleus /// nucleus /// nuclear origin of replication recognition complex
1438320_s_at	-0.383933	0.55056	-0.934493	11.6922	59.9168	8.4e-05	0.000951198	1438320_s_at	Mcm7	minichromosome maintenance deficient 7 (S. cerevisiae)	<a target="external" href="http://www.wikipathways.org/index.php/Pathway:Mus_musculus:Cell_Cycle_KEGG">Cell_Cycle_KEGG</a> /// <a target="external" href="http://www.wikipathways.org/index.php/Pathway:Mus_musculus:DNA_replication_Reactome">DNA_replication_Reactome</a> /// <a target="external" href="http://www.wikipathways.org/index.php/Pathway:Mus_musculus:G1_to_S_cell_cycle_Reactome">G1_to_S_cell…	DNA replication /// DNA unwinding during replication /// DNA replication initiation /// transcription /// response to DNA damage stimulus /// cell cycle /// cell proliferation /// regulation of phosphorylation /// regulation of transcription	nucleotide binding /// DNA binding /// DNA helicase activity /// single-stranded DNA binding /// protein binding /// protein binding /// ATP binding /// nucleoside-triphosphatase activity	nucleus /// nucleus /// cytoplasm /// MCM complex
1451058_at	-0.00947897	0.60052	-0.609999	9.37987	93.3802	2.22e-05	0.000325404	1451058_at	Mcts2	malignant T cell amplified sequence 2	<a target="external" href="http://www.wikipathways.org/index.php/Pathway:Mus_musculus:mRNA_processing_binding_Reactome">mRNA_processing_binding_Reactome</a>	transcription /// regulation of transcription	RNA binding	cytoplasm
1416006_at	0.43881	3.46049	-3.02168	7.54832	434.681	1.97e-07	6.16e-06	1416006_at	Mdk	midkine	---	multicellular organismal development /// cell proliferation /// response to wounding /// cell differentiation /// adrenal gland development /// positive regulation of cell division	growth factor activity /// heparin binding /// heparin binding	extracellular region
1423761_at	0.0655905	0.591595	-0.526004	4.58221	143.718	5.99e-06	0.000111763	1423761_at	Mettl13	methyltransferase like 13	---	metabolic process	methyltransferase activity /// transferase activity	---
1422643_at	0.320164	1.07519	-0.755026	8.68489	456.946	1.69e-07	5.35e-06	1422643_at	Moxd1	monooxygenase, DBH-like 1	---	histidine catabolic process /// catecholamine metabolic process /// cellular process /// oxidation reduction	catalytic activity /// monooxygenase activity /// dopamine beta-monooxygenase activity /// copper ion binding /// oxidoreductase activity /// metal ion binding	endoplasmic reticulum /// membrane /// integral to membrane
1435285_at	0.291115	0.994325	-0.70321	4.74927	64.5404	6.73e-05	0.000796137	1435285_at	Mpped2	metallophosphoesterase domain containing 2	---	---	hydrolase activity	---
1448373_at	0.0286115	0.634932	-0.60632	11.6837	94.5956	2.14e-05	0.000315065	1448373_at	Mrpl18	mitochondrial ribosomal protein L18	---	---	---	mitochondrion /// mitochondrion /// ribosome /// ribonucleoprotein complex
1429054_at	0.105238	0.795178	-0.68994	10.5883	127.346	8.66e-06	0.000151472	1429054_at	Mrpl47	mitochondrial ribosomal protein L47	---	translation	structural constituent of ribosome	mitochondrion /// mitochondrion /// mitochondrial ribosome /// ribosome /// ribonucleoprotein complex
1451164_a_at	-0.0833858	0.559711	-0.643097	10.4624	58.2171	9.15e-05	0.00102109	1451164_a_at	Mrps18b	mitochondrial ribosomal protein S18B	---	translation	structural constituent of ribosome	intracellular /// mitochondrion /// mitochondrion /// ribosome /// ribonucleoprotein complex
1418151_at	0.11685	0.642594	-0.525744	7.57053	136.353	7.03e-06	0.000128184	1418151_at	Mtmr4	myotubularin related protein 4	---	dephosphorylation	phosphoprotein phosphatase activity /// protein tyrosine phosphatase activity /// zinc ion binding /// hydrolase activity /// phosphatase activity /// metal ion binding	cytoplasm /// membrane /// extrinsic to membrane
1439556_at	0.425363	1.53772	-1.11236	5.76116	360.054	3.54e-07	1.03e-05	1439556_at	Ncam1	neural cell adhesion molecule 1	---	cell adhesion /// cell surface receptor linked signal transduction /// homotypic cell-cell adhesion /// positive regulation of calcium-mediated signaling	protein binding /// heparin binding	plasma membrane /// external side of plasma membrane /// membrane /// integral to membrane /// axon /// anchored to membrane /// cell soma
1423847_at	-0.233149	0.860983	-1.09413	8.42512	937.454	1.81e-08	7.17e-07	1423847_at	Ncapd2	non-SMC condensin I complex, subunit D2	---	cell cycle /// mitosis /// chromosome condensation /// cell division	binding	nuclear chromosome /// condensed chromosome /// condensed chromosome /// nucleus /// cytoplasm /// pronucleus
1429171_a_at	-0.389369	0.543035	-0.932404	8.24819	109.074	1.39e-05	0.000223656	1429171_a_at	Ncapg	non-SMC condensin I complex, subunit G	---	---	protein binding	condensin complex
1423920_at	-0.344967	0.545032	-0.889999	7.80418	249.116	1.11e-06	2.7e-05	1423920_at	Ncaph	non-SMC condensin I complex, subunit H	---	mitotic cell cycle /// cell cycle /// mitosis /// mitotic chromosome condensation /// chromosome condensation /// cell division	---	condensin complex /// nucleus /// cytoplasm
1456174_x_at	-0.0779192	0.976018	-1.05394	8.18262	153.78	4.87e-06	9.39e-05	1456174_x_at	Ndrg1	N-myc downstream regulated gene 1	---	mast cell activation	protein binding	nucleus /// cytoplasm /// cytoskeleton
1420760_s_at	0.138004	0.909998	-0.771995	7.09569	73.2358	4.62e-05	0.000584047	1420760_s_at	Ndrg1	N-myc downstream regulated gene 1	---	mast cell activation	protein binding	nucleus /// cytoplasm /// cytoskeleton
1450976_at	-0.0818446	0.655184	-0.737029	6.28505	62.3113	7.48e-05	0.000864798	1450976_at	Ndrg1	N-myc downstream regulated gene 1	---	mast cell activation	protein binding	nucleus /// cytoplasm /// cytoskeleton
1422520_at	0.246243	1.23287	-0.986626	3.58046	173.986	3.33e-06	6.91e-05	1422520_at	Nefm	neurofilament, medium polypeptide	---	microtubule cytoskeleton organization /// axon cargo transport /// regulation of axon diameter /// intermediate filament cytoskeleton organization /// intermediate filament bundle assembly /// neurofilament cytoskeleton organization /// neurofilament cytoskeleton organization	structural molecule activity	cytoskeleton /// intermediate filament /// neurofilament /// axon /// neuromuscular junction
1438318_x_at	-0.00295205	0.626508	-0.62946	10.5419	104.695	1.57e-05	0.000247608	1438318_x_at	Ngdn	neuroguidin, EIF4E binding protein	---	regulation of translation	---	nucleus /// cytoplasm /// filopodium /// axon /// dendrite /// cell projection
1438095_x_at	-0.227379	0.554734	-0.782113	9.39933	399.731	2.56e-07	7.72e-06	1438095_x_at	Noc4l	Nucleolar complex associated 4 homolog (S. cerevisiae)	---	---	protein binding	nucleus /// nucleolus /// small nucleolar ribonucleoprotein complex /// membrane /// integral to membrane
1433423_at	-0.30364	0.685172	-0.988811	4.2278	105.317	1.54e-05	0.000244391	1433423_at	Nr4a2	Nuclear receptor subfamily 4, group A, member 2	<a target="external" href="http://www.wikipathways.org/index.php/Pathway:Mus_musculus:Nuclear_Receptors">Nuclear_Receptors</a>	response to hypoxia /// neuron migration /// response to amphetamine /// transcription /// regulation of transcription, DNA-dependent /// response to stress /// nervous system development /// adult locomotory behavior /// post-embryonic development /// response to inorganic substance /// response to inorganic substance /// gene expression /// death /// response to insecticide /// response to inse…	DNA binding /// DNA binding /// transcription factor activity /// steroid hormone receptor activity /// receptor activity /// ligand-dependent nuclear receptor activity /// ligand-dependent nuclear receptor activity /// protein binding /// zinc ion binding /// transcription activator activity /// sequence-specific DNA binding /// sequence-specific DNA binding /// sequence-specific DNA binding ///…	nucleus /// nucleus /// cytoplasm
1435349_at	0.0452057	0.997102	-0.951896	9.68069	371.482	3.21e-07	9.43e-06	1435349_at	Nrp2	neuropilin 2	---	neural crest cell migration /// cell adhesion /// multicellular organismal development /// nervous system development /// axon guidance /// heart development /// cell differentiation /// negative chemotaxis	receptor activity /// protein binding /// semaphorin receptor activity	plasma membrane /// membrane /// integral to membrane /// axon
1455852_at	0.217128	0.968582	-0.751454	4.27756	110.396	1.34e-05	0.000216475	1455852_at	Nsl1	NSL1, MIND kinetochore complex component, homolog (S. cerevisiae)	---	cell cycle /// chromosome segregation /// mitosis /// cell division	protein binding	MIS12/MIND type complex /// MIS12/MIND type complex /// condensed chromosome kinetochore /// nucleus
1454974_at	0.188184	1.69137	-1.50319	6.56675	120.458	1.03e-05	0.000174098	1454974_at	Ntn1	netrin 1	---	neuron migration /// apoptosis /// axonogenesis /// axon guidance /// axon guidance /// positive regulation of cell proliferation /// regulation of cell migration /// regulation of cell migration /// negative regulation of axon extension /// mammary gland development /// establishment of nucleus localization /// positive regulation of axon extension	protein binding /// protein binding	extracellular region /// proteinaceous extracellular matrix /// basement membrane /// cytoplasm
1449107_at	0.0400046	0.711484	-0.67148	10.0493	174.595	3.3e-06	6.84e-05	1449107_at	Nudt4	nudix (nucleoside diphosphate linked moiety X)-type motif 4	---	---	magnesium ion binding /// diphosphoinositol-polyphosphate diphosphatase activity /// diphosphoinositol-polyphosphate diphosphatase activity /// hydrolase activity /// manganese ion binding /// metal ion binding	cytoplasm
1430811_a_at	0.155785	0.897104	-0.741319	8.44701	73.0553	4.65e-05	0.000588051	1430811_a_at	Nuf2	NUF2, NDC80 kinetochore complex component, homolog (S. cerevisiae)	---	cell cycle /// mitosis /// attachment of spindle microtubules to kinetochore /// cell division	protein binding	chromosome, centromeric region /// kinetochore /// condensed chromosome kinetochore /// nucleus /// Ndc80 complex
1426751_s_at	-0.186747	0.501811	-0.688558	9.76503	475.317	1.5e-07	4.8e-06	1426751_s_at	Nup107	nucleoporin 107	---	mRNA export from nucleus /// transport /// protein transport /// mRNA transport /// transmembrane transport /// intracellular protein transmembrane transport	nucleocytoplasmic transporter activity /// protein binding	kinetochore /// condensed chromosome kinetochore /// nucleus /// nuclear pore /// Nup107-160 complex /// Nup107-160 complex
1432188_s_at	-0.441237	0.547445	-0.988682	8.12249	57.3306	9.57e-05	0.00105967	1432188_s_at	Nup43	nucleoporin 43	---	transport /// cell cycle /// chromosome segregation /// mitosis /// protein transport /// mRNA transport /// cell division /// transmembrane transport /// intracellular protein transmembrane transport	protein binding	kinetochore /// condensed chromosome kinetochore /// nucleus /// nuclear pore /// Nup107-160 complex /// Nup107-160 complex
1428328_at	-0.0536752	0.610789	-0.664464	8.18343	76.5914	4.04e-05	0.000526597	1428328_at	Nup50	nucleoporin 50	---	neural tube formation /// transport /// nucleocytoplasmic transport /// protein transport /// intracellular transport /// mRNA transport /// transmembrane transport	nucleocytoplasmic transporter activity /// protein binding	nucleus /// nuclear pore /// nuclear pore /// membrane /// ribonucleoprotein complex
1438917_x_at	-0.137631	0.547645	-0.685275	9.69326	66.208	6.24e-05	0.000747864	1438917_x_at	Nup62	nucleoporin 62	---	transport /// cell surface receptor linked signal transduction /// cell surface receptor linked signal transduction /// cell aging /// cell death /// negative regulation of cell proliferation /// negative regulation of cell proliferation /// protein transport /// cell migration /// negative regulation of epidermal growth factor receptor signaling pathway /// negative regulation of apoptosis /// n…	protein binding /// structural constituent of nuclear pore /// receptor signaling complex scaffold activity /// transcription regulator activity /// SH2 domain binding /// ubiquitin binding /// ubiquitin binding /// thyroid hormone receptor binding /// thyroid hormone receptor binding /// PTB domain binding	nucleus /// nuclear pore /// nuclear pore /// nuclear pore /// nucleolus /// centrosome /// ribonucleoprotein complex /// ribonucleoprotein complex /// nuclear membrane
1415925_a_at	-0.097228	0.581453	-0.678681	9.96124	63.8982	6.94e-05	0.000815714	1415925_a_at	Nup62	nucleoporin 62	---	transport /// cell surface receptor linked signal transduction /// cell surface receptor linked signal transduction /// cell aging /// cell death /// negative regulation of cell proliferation /// negative regulation of cell proliferation /// protein transport /// cell migration /// negative regulation of epidermal growth factor receptor signaling pathway /// negative regulation of apoptosis /// n…	protein binding /// structural constituent of nuclear pore /// receptor signaling complex scaffold activity /// transcription regulator activity /// SH2 domain binding /// ubiquitin binding /// ubiquitin binding /// thyroid hormone receptor binding /// thyroid hormone receptor binding /// PTB domain binding	nucleus /// nuclear pore /// nuclear pore /// nuclear pore /// nucleolus /// centrosome /// ribonucleoprotein complex /// ribonucleoprotein complex /// nuclear membrane
1437520_a_at	-0.187571	0.78283	-0.970401	9.35979	351.967	3.8e-07	1.1e-05	1437520_a_at	Nup85	nucleoporin 85	---	transport /// chemotaxis /// spindle organization /// protein transport /// cytokine-mediated signaling pathway /// lamellipodium assembly /// cilium assembly /// macrophage chemotaxis /// mRNA transport /// transmembrane transport /// intracellular protein transmembrane transport	protein binding /// protein binding /// CCR2 chemokine receptor binding	condensed chromosome kinetochore /// nucleus /// nuclear pore /// cytoplasm /// cytoplasm /// centrosome /// centriole /// microtubule organizing center /// microtubule /// plasma membrane /// membrane /// Nup107-160 complex /// nuclear membrane
1416791_a_at	-0.0568397	0.678908	-0.735748	9.70812	384.428	2.89e-07	8.58e-06	1416791_a_at	Nxf1	nuclear RNA export factor 1 homolog (S. cerevisiae)	<a target="external" href="http://www.wikipathways.org/index.php/Pathway:Mus_musculus:mRNA_processing_binding_Reactome">mRNA_processing_binding_Reactome</a>	RNA export from nucleus /// transport /// poly(A)+ mRNA export from nucleus /// mRNA transport	nucleotide binding /// RNA binding /// RNA binding /// mRNA binding /// nucleocytoplasmic transporter activity /// protein binding /// protein binding	intracellular /// nucleus /// nucleus /// nuclear pore /// nucleoplasm /// cytoplasm /// nuclear speck /// nuclear inclusion body
1427364_a_at	-0.0866117	0.823769	-0.91038	9.0301	94.8284	2.12e-05	0.000313346	1427364_a_at	Odc1	ornithine decarboxylase, structural 1	---	kidney development /// polyamine biosynthetic process /// positive regulation of cell proliferation	catalytic activity /// ornithine decarboxylase activity /// ornithine decarboxylase activity /// protein binding /// lyase activity /// carboxy-lyase activity	cytosol
1449315_at	-0.0959288	0.682251	-0.77818	10.2627	117.849	1.1e-05	0.000183272	1449315_at	Odz3	odd Oz/ten-m homolog 3 (Drosophila)	---	signal transduction	---	integral to plasma membrane /// membrane /// integral to membrane
1417037_at	-0.111498	0.638675	-0.750173	9.88557	299.324	6.27e-07	1.66e-05	1417037_at	Orc6l	origin recognition complex, subunit 6-like (S. cerevisiae)	<a target="external" href="http://www.wikipathways.org/index.php/Pathway:Mus_musculus:Cell_Cycle_KEGG">Cell_Cycle_KEGG</a> /// <a target="external" href="http://www.wikipathways.org/index.php/Pathway:Mus_musculus:DNA_replication_Reactome">DNA_replication_Reactome</a> /// <a target="external" href="http://www.wikipathways.org/index.php/Pathway:Mus_musculus:G1_to_S_cell_cycle_Reactome">G1_to_S_cell…	DNA replication	DNA binding /// protein binding	nucleus /// nuclear origin of replication recognition complex
1422850_at	-0.12859	0.580138	-0.708728	7.73309	96.9145	1.99e-05	0.000297579	1422850_at	Pabpn1	poly(A) binding protein, nuclear 1	<a target="external" href="http://www.wikipathways.org/index.php/Pathway:Mus_musculus:mRNA_processing_binding_Reactome">mRNA_processing_binding_Reactome</a>	mRNA polyadenylation /// mRNA processing /// poly(A)+ mRNA export from nucleus	nucleotide binding /// nucleic acid binding /// RNA binding /// protein binding /// poly(A) RNA binding	nucleus /// cytoplasm /// mitochondrion /// ribonucleoprotein complex
1423967_at	0.0312629	0.58957	-0.558307	7.12187	484.169	1.41e-07	4.56e-06	1423967_at	Palm	paralemmin	---	cytoskeleton organization /// negative regulation of adenylate cyclase activity /// protein localization /// regulation of cell shape /// regulation of cell shape /// negative regulation of cAMP biosynthetic process	D3 dopamine receptor binding	cytoplasm /// plasma membrane /// plasma membrane /// membrane /// anchored to membrane
1433658_x_at	0.270845	0.792643	-0.521799	11.8911	62.6919	7.34e-05	0.000853754	1433658_x_at	Pcbp4	poly(rC) binding protein 4	<a target="external" href="http://www.wikipathways.org/index.php/Pathway:Mus_musculus:mRNA_processing_binding_Reactome">mRNA_processing_binding_Reactome</a>	---	DNA binding /// RNA binding	cytoplasm /// ribonucleoprotein complex
1433873_s_at	-0.239516	0.69996	-0.939475	7.34255	171.646	3.48e-06	7.14e-05	1433873_s_at	Pcnt	pericentrin (kendrin)	---	spindle organization /// phosphoenolpyruvate-dependent sugar phosphotransferase system /// cilium assembly /// cilium assembly	sugar:hydrogen symporter activity /// protein binding /// phosphoenolpyruvate-protein phosphotransferase activity	cytoplasm /// centrosome /// centrosome /// centriole /// microtubule organizing center /// microtubule
1420493_a_at	0.18594	0.883218	-0.697278	7.92301	69.4504	5.41e-05	0.000666425	1420493_a_at	Pcyt2	phosphate cytidylyltransferase 2, ethanolamine	---	phospholipid biosynthetic process /// biosynthetic process	catalytic activity /// ethanolamine-phosphate cytidylyltransferase activity /// transferase activity /// nucleotidyltransferase activity	---
1423212_at	-0.177525	0.6322	-0.809725	8.32182	650.546	5.65e-08	2.02e-06	1423212_at	Phc1	polyhomeotic-like 1 (Drosophila)	---	multicellular organismal development	DNA binding /// chromatin binding /// protein binding /// zinc ion binding /// metal ion binding	sex chromatin /// nucleus /// nucleus /// nuclear body
1424170_at	-0.138429	0.662948	-0.801377	10.9944	517.288	1.15e-07	3.81e-06	1424170_at	Phf5a	PHD finger protein 5A	---	nuclear mRNA splicing, via spliceosome /// transcription /// mRNA processing /// RNA splicing /// regulation of transcription /// positive regulation of transcription, DNA-dependent /// positive regulation of transcription, DNA-dependent	DNA binding /// transcription factor activity /// transcription factor activity	nucleus /// spliceosomal complex /// U2 snRNP /// U2 snRNP /// nucleolus /// nuclear matrix
1417837_at	-0.40997	1.0839	-1.49386	3.12881	2369.56	1.01e-09	4.94e-08	1417837_at	Phlda2	pleckstrin homology-like domain, family A, member 2	---	organ morphogenesis	---	cytoplasm /// cytoplasm /// membrane /// extrinsic to membrane
1424797_a_at	0.0999644	1.12098	-1.02102	6.93349	143.216	6.05e-06	0.000112649	1424797_a_at	Pitx2	paired-like homeodomain transcription factor 2	---	patterning of blood vessels /// in utero embryonic development /// extraocular skeletal muscle development /// regulation of transcription, DNA-dependent /// regulation of transcription, DNA-dependent /// multicellular organismal development /// determination of left/right symmetry /// pattern specification process /// heart development /// heart development /// skeletal muscle tissue development…	DNA binding /// chromatin binding /// transcription factor activity /// transcription factor activity /// transcription factor activity /// protein binding /// transcription factor binding /// transcription regulator activity /// sequence-specific DNA binding	nucleus /// nucleus /// transcription factor complex /// transcription factor complex
1425543_s_at	0.0601642	0.868153	-0.807988	6.154	103.062	1.65e-05	0.000257004	1425543_s_at	Plekha5	pleckstrin homology domain containing, family A member 5	---	---	---	---
1417128_at	0.205269	1.07514	-0.869868	8.19641	2640.04	7.19e-10	3.59e-08	1417128_at	Plekho1	pleckstrin homology domain containing, family O member 1	---	---	---	nucleus /// cytoplasm /// membrane
1427893_a_at	0.00123445	0.717886	-0.716652	8.95599	81.1183	3.4e-05	0.000459788	1427893_a_at	Pmvk	phosphomevalonate kinase	<a target="external" href="http://www.wikipathways.org/index.php/Pathway:Mus_musculus:Cholesterol_Biosynthesis">Cholesterol_Biosynthesis</a>	steroid biosynthetic process /// cholesterol biosynthetic process /// lipid biosynthetic process /// sterol biosynthetic process	nucleotide binding /// phosphomevalonate kinase activity /// phosphomevalonate kinase activity /// protein binding /// ATP binding /// kinase activity /// transferase activity	cytoplasm /// peroxisome
1416517_at	0.224398	0.792236	-0.567838	6.45428	73.0201	4.66e-05	0.000588707	1416517_at	Pnpla6	patatin-like phospholipase domain containing 6	---	angiogenesis /// lipid metabolic process /// metabolic process /// organ morphogenesis /// lipid catabolic process /// phosphatidylcholine metabolic process	carboxylesterase activity /// lysophospholipase activity /// hydrolase activity	membrane fraction /// endoplasmic reticulum /// endoplasmic reticulum membrane /// membrane /// integral to membrane
1448187_at	-0.203188	0.751195	-0.954383	7.18507	67.354	5.93e-05	0.000716792	1448187_at	Pold1	polymerase (DNA directed), delta 1, catalytic subunit	<a target="external" href="http://www.wikipathways.org/index.php/Pathway:Mus_musculus:DNA_replication_Reactome">DNA_replication_Reactome</a> /// <a target="external" href="http://www.wikipathways.org/index.php/Pathway:Mus_musculus:Nucleotide_Metabolism">Nucleotide_Metabolism</a>	nucleobase, nucleoside, nucleotide and nucleic acid metabolic process /// DNA replication /// DNA-dependent DNA replication /// base-excision repair, gap-filling /// DNA replication proofreading	nucleotide binding /// nucleic acid binding /// DNA binding /// DNA-directed DNA polymerase activity /// nuclease activity /// exonuclease activity /// zinc ion binding /// 3'-5' exonuclease activity /// transferase activity /// nucleotidyltransferase activity /// hydrolase activity /// metal ion binding	nucleus
1420004_s_at	-0.0920216	0.561782	-0.653803	9.0774	61.4829	7.78e-05	0.000893133	1420004_s_at	Pom121	nuclear pore membrane protein 121	---	transport /// nuclear pore organization /// protein transport /// mRNA transport /// transmembrane transport /// intracellular protein transmembrane transport	structural constituent of nuclear pore	nucleus /// nuclear pore /// endoplasmic reticulum /// membrane /// integral to membrane
1448419_at	-0.0860898	0.702102	-0.788192	10.4243	158.85	4.41e-06	8.67e-05	1448419_at	Pop4	processing of precursor 4, ribonuclease P/MRP family, (S. cerevisiae)	---	rRNA processing /// mRNA cleavage /// tRNA processing	RNA binding /// ribonuclease P activity /// ribonuclease activity /// hydrolase activity /// identical protein binding	ribonuclease MRP complex /// nucleus /// nucleolar ribonuclease P complex /// nucleolus /// ribonuclease P complex
1417972_s_at	0.27854	0.875502	-0.596962	9.2238	2151.5	1.36e-09	6.57e-08	1417972_s_at	Pop5	processing of precursor 5, ribonuclease P/MRP family (S. cerevisiae)	---	rRNA processing /// tRNA processing /// tRNA processing /// RNA metabolic process	ribonuclease MRP activity /// ribonuclease P activity /// ribonuclease P activity /// ribonuclease activity /// protein binding /// hydrolase activity	ribonuclease MRP complex /// nucleus /// nucleolar ribonuclease P complex /// nucleolus
1452458_s_at	-0.0535105	1.03083	-1.08434	8.1471	156.635	4.6e-06	8.98e-05	1452458_s_at	Ppil5	peptidylprolyl isomerase (cyclophilin) like 5	---	---	protein binding /// isomerase activity	---
1423775_s_at	-0.303207	0.511957	-0.815164	9.83182	1405.97	5.13e-09	2.24e-07	1423775_s_at	Prc1	protein regulator of cytokinesis 1	---	cytokinesis /// cell cycle /// cell division	protein binding	nucleus /// cytoplasm /// spindle /// microtubule
1423774_a_at	-0.180866	0.513396	-0.694262	9.48935	78.4045	3.76e-05	0.00049867	1423774_a_at	Prc1	protein regulator of cytokinesis 1	---	cytokinesis /// cell cycle /// cell division	protein binding	nucleus /// cytoplasm /// spindle /// microtubule
1418369_at	-0.266867	0.574002	-0.840868	9.44316	97.8091	1.93e-05	0.000291233	1418369_at	Prim1	DNA primase, p49 subunit	<a target="external" href="http://www.wikipathways.org/index.php/Pathway:Mus_musculus:DNA_replication_Reactome">DNA_replication_Reactome</a> /// <a target="external" href="http://www.wikipathways.org/index.php/Pathway:Mus_musculus:G1_to_S_cell_cycle_Reactome">G1_to_S_cell_cycle_Reactome</a>	DNA replication /// DNA replication, synthesis of RNA primer /// transcription	DNA primase activity /// DNA-directed RNA polymerase activity /// protein binding /// zinc ion binding /// transferase activity /// nucleotidyltransferase activity /// metal ion binding	alpha DNA polymerase:primase complex
1449061_a_at	-0.315908	0.736892	-1.0528	9.4819	69.2944	5.45e-05	0.000669822	1449061_a_at	Prim1	DNA primase, p49 subunit	<a target="external" href="http://www.wikipathways.org/index.php/Pathway:Mus_musculus:DNA_replication_Reactome">DNA_replication_Reactome</a> /// <a target="external" href="http://www.wikipathways.org/index.php/Pathway:Mus_musculus:G1_to_S_cell_cycle_Reactome">G1_to_S_cell_cycle_Reactome</a>	DNA replication /// DNA replication, synthesis of RNA primer /// transcription	DNA primase activity /// DNA-directed RNA polymerase activity /// protein binding /// zinc ion binding /// transferase activity /// nucleotidyltransferase activity /// metal ion binding	alpha DNA polymerase:primase complex
1452787_a_at	-0.0765989	0.500379	-0.576978	13.0197	79.7726	3.57e-05	0.000478477	1452787_a_at	Prmt1	protein arginine N-methyltransferase 1	<a target="external" href="http://www.wikipathways.org/index.php/Pathway:Mus_musculus:mRNA_processing_binding_Reactome">mRNA_processing_binding_Reactome</a>	in utero embryonic development /// protein amino acid methylation /// peptidyl-arginine methylation, to asymmetrical-dimethyl arginine /// peptidyl-arginine omega-N-methylation	protein binding /// protein binding /// methyltransferase activity /// protein methyltransferase activity /// protein methyltransferase activity /// histone-arginine N-methyltransferase activity /// [cytochrome c]-arginine N-methyltransferase activity /// transferase activity /// protein-arginine omega-N monomethyltransferase activity /// protein-arginine omega-N asymmetric methyltransferase acti…	nucleus /// nucleus
1456531_x_at	-0.0668468	0.51508	-0.581927	12.5752	240.49	1.23e-06	2.96e-05	1456531_x_at	Prpf19	PRP19/PSO4 pre-mRNA processing factor 19 homolog (S. cerevisiae)	---	protein polyubiquitination /// protein polyubiquitination /// inner cell mass cell proliferation /// DNA repair /// mRNA processing /// response to DNA damage stimulus /// RNA splicing /// lipid biosynthetic process /// protein ubiquitination /// negative regulation of neuron differentiation /// positive regulation of neuron differentiation /// positive regulation of astrocyte differentiation	DNA binding /// ubiquitin-protein ligase activity /// ubiquitin-protein ligase activity /// protein binding /// protein binding /// ubiquitin-ubiquitin ligase activity	ubiquitin ligase complex /// nucleus /// nucleus /// nucleus /// nucleoplasm /// spliceosomal complex /// spliceosomal complex /// spliceosomal complex /// cytoplasm /// cytoplasm /// cytoplasm /// lipid particle
1419839_x_at	-0.212182	0.531779	-0.743961	11.6206	199.042	2.21e-06	4.93e-05	1419839_x_at	Prpf19	PRP19/PSO4 pre-mRNA processing factor 19 homolog (S. cerevisiae)	---	protein polyubiquitination /// protein polyubiquitination /// inner cell mass cell proliferation /// DNA repair /// mRNA processing /// response to DNA damage stimulus /// RNA splicing /// lipid biosynthetic process /// protein ubiquitination /// negative regulation of neuron differentiation /// positive regulation of neuron differentiation /// positive regulation of astrocyte differentiation	DNA binding /// ubiquitin-protein ligase activity /// ubiquitin-protein ligase activity /// protein binding /// protein binding /// ubiquitin-ubiquitin ligase activity	ubiquitin ligase complex /// nucleus /// nucleus /// nucleus /// nucleoplasm /// spliceosomal complex /// spliceosomal complex /// spliceosomal complex /// cytoplasm /// cytoplasm /// cytoplasm /// lipid particle
1449635_at	-0.204488	0.570085	-0.774573	11.2917	111.945	1.28e-05	0.000208703	1449635_at	Prpf19	PRP19/PSO4 pre-mRNA processing factor 19 homolog (S. cerevisiae)	---	protein polyubiquitination /// protein polyubiquitination /// inner cell mass cell proliferation /// DNA repair /// mRNA processing /// response to DNA damage stimulus /// RNA splicing /// lipid biosynthetic process /// protein ubiquitination /// negative regulation of neuron differentiation /// positive regulation of neuron differentiation /// positive regulation of astrocyte differentiation	DNA binding /// ubiquitin-protein ligase activity /// ubiquitin-protein ligase activity /// protein binding /// protein binding /// ubiquitin-ubiquitin ligase activity	ubiquitin ligase complex /// nucleus /// nucleus /// nucleus /// nucleoplasm /// spliceosomal complex /// spliceosomal complex /// spliceosomal complex /// cytoplasm /// cytoplasm /// cytoplasm /// lipid particle
1424314_at	-0.125769	0.553221	-0.67899	8.37182	175.334	3.26e-06	6.78e-05	1424314_at	Prpf3	PRP3 pre-mRNA processing factor 3 homolog (yeast)	---	mRNA processing /// RNA splicing	protein binding	nucleus /// spliceosomal complex /// nuclear speck
1452127_a_at	0.41552	0.964534	-0.549014	6.75403	131.156	7.92e-06	0.000141019	1452127_a_at	Ptpn13	protein tyrosine phosphatase, non-receptor type 13	<a target="external" href="http://www.wikipathways.org/index.php/Pathway:Mus_musculus:Apoptosis_KEGG">Apoptosis_KEGG</a>	protein amino acid dephosphorylation /// dephosphorylation	phosphoprotein phosphatase activity /// protein tyrosine phosphatase activity /// binding /// protein binding /// protein binding /// hydrolase activity /// phosphatase activity	nucleus /// cytoplasm /// cytoplasm /// cytoskeleton
1429052_at	-0.0230775	0.899503	-0.92258	7.43571	260.587	9.62e-07	2.4e-05	1429052_at	Ptprd	protein tyrosine phosphatase, receptor type, D	---	protein amino acid dephosphorylation /// dephosphorylation	phosphoprotein phosphatase activity /// protein tyrosine phosphatase activity /// receptor activity /// protein binding /// hydrolase activity /// phosphatase activity	membrane /// integral to membrane
1424886_at	0.0104798	1.13747	-1.12699	8.6111	125.856	8.98e-06	0.000155918	1424886_at	Ptprd	protein tyrosine phosphatase, receptor type, D	---	protein amino acid dephosphorylation /// dephosphorylation	phosphoprotein phosphatase activity /// protein tyrosine phosphatase activity /// receptor activity /// protein binding /// hydrolase activity /// phosphatase activity	membrane /// integral to membrane
1435537_at	0.0630114	0.70797	-0.644958	6.65612	100.19	1.8e-05	0.000275315	1435537_at	Ptprd	protein tyrosine phosphatase, receptor type, D	---	protein amino acid dephosphorylation /// dephosphorylation	phosphoprotein phosphatase activity /// protein tyrosine phosphatase activity /// receptor activity /// protein binding /// hydrolase activity /// phosphatase activity	membrane /// integral to membrane
1423749_s_at	-0.0776018	0.625579	-0.703181	9.61731	819.651	2.75e-08	1.05e-06	1423749_s_at	Rangap1	RAN GTPase activating protein 1	---	signal transduction	GTPase activator activity /// Ran GTPase activator activity /// protein binding	kinetochore /// condensed chromosome kinetochore /// nucleus /// cytoplasm /// cytoplasm /// spindle /// membrane /// perinuclear region of cytoplasm
1451365_at	-0.0253415	0.596794	-0.622136	7.00827	124.571	9.26e-06	0.000159759	1451365_at	Rbm19	RNA binding motif protein 19	<a target="external" href="http://www.wikipathways.org/index.php/Pathway:Mus_musculus:mRNA_processing_binding_Reactome">mRNA_processing_binding_Reactome</a>	---	nucleotide binding /// nucleic acid binding /// RNA binding	nucleus /// nucleolus /// nucleolus
1424705_at	-0.416946	0.508041	-0.924987	7.29888	117.478	1.11e-05	0.000184969	1424705_at	Rbmx2	RNA binding motif protein, X-linked 2	<a target="external" href="http://www.wikipathways.org/index.php/Pathway:Mus_musculus:mRNA_processing_binding_Reactome">mRNA_processing_binding_Reactome</a>	---	nucleotide binding /// nucleic acid binding /// RNA binding	---
1448957_at	-0.249444	0.671777	-0.921222	9.2833	85.1771	2.93e-05	0.000407718	1448957_at	Rbpj	recombination signal binding protein for immunoglobulin kappa J region	---	angiogenesis /// somitogenesis /// epithelial to mesenchymal transition /// sprouting angiogenesis /// transcription /// regulation of transcription, DNA-dependent /// regulation of transcription from RNA polymerase II promoter /// Notch signaling pathway /// Notch signaling pathway /// determination of left/right symmetry /// heart development /// heart development /// positive regulation of cel…	DNA binding /// DNA binding /// DNA binding /// chromatin binding /// transcription factor activity /// protein binding /// protein binding /// transcription factor binding /// transcription activator activity /// transcription regulator activity /// sequence-specific DNA binding /// protein N-terminus binding	nucleus /// nucleus /// nucleus /// nucleus /// transcription factor complex
1429359_s_at	0.338243	1.14122	-0.802977	7.20356	244.323	1.17e-06	2.84e-05	1429359_s_at	Rbpms	RNA binding protein gene with multiple splicing	<a target="external" href="http://www.wikipathways.org/index.php/Pathway:Mus_musculus:Circadian_Exercise">Circadian_Exercise</a> /// <a target="external" href="http://www.wikipathways.org/index.php/Pathway:Mus_musculus:mRNA_processing_binding_Reactome">mRNA_processing_binding_Reactome</a>	---	nucleotide binding /// nucleic acid binding /// RNA binding	---
1437161_x_at	0.427706	1.4976	-1.06989	7.13412	56.8057	9.84e-05	0.00108018	1437161_x_at	Rbpms	RNA binding protein gene with multiple splicing	<a target="external" href="http://www.wikipathways.org/index.php/Pathway:Mus_musculus:Circadian_Exercise">Circadian_Exercise</a> /// <a target="external" href="http://www.wikipathways.org/index.php/Pathway:Mus_musculus:mRNA_processing_binding_Reactome">mRNA_processing_binding_Reactome</a>	---	nucleotide binding /// nucleic acid binding /// RNA binding	---
1433509_s_at	0.17504	1.19041	-1.01537	6.18423	70.5423	5.16e-05	0.000642197	1433509_s_at	Reep1	receptor accessory protein 1	---	protein insertion into membrane	olfactory receptor binding	cytoplasm /// mitochondrion /// membrane /// integral to membrane
1418342_at	-0.325521	0.548573	-0.874093	9.06318	139.475	6.56e-06	0.000120695	1418342_at	Rfc1	replication factor C (activator 1) 1	<a target="external" href="http://www.wikipathways.org/index.php/Pathway:Mus_musculus:DNA_replication_Reactome">DNA_replication_Reactome</a>	DNA replication /// transcription /// regulation of transcription	nucleotide binding /// DNA binding /// DNA clamp loader activity /// protein binding /// ATP binding /// nucleoside-triphosphatase activity	intracellular /// nucleus /// nucleus /// DNA replication factor C complex
1438161_s_at	-0.311786	0.731135	-1.04292	8.58717	104.099	1.6e-05	0.00025114	1438161_s_at	Rfc4	replication factor C (activator 1) 4	<a target="external" href="http://www.wikipathways.org/index.php/Pathway:Mus_musculus:DNA_replication_Reactome">DNA_replication_Reactome</a>	DNA replication	nucleotide binding /// DNA binding /// DNA clamp loader activity /// protein binding /// ATP binding /// nucleoside-triphosphatase activity	nucleus /// DNA replication factor C complex
1455174_at	0.0851332	0.640356	-0.555222	10.288	759.306	3.49e-08	1.3e-06	1455174_at	Rps19bp1	ribosomal protein S19 binding protein 1	---	---	protein binding	nucleus /// nucleoplasm /// nucleolus /// nucleolus
1415878_at	-0.0235409	0.51903	-0.542571	11.0776	177.524	3.13e-06	6.57e-05	1415878_at	Rrm1	ribonucleotide reductase M1	<a target="external" href="http://www.wikipathways.org/index.php/Pathway:Mus_musculus:Nucleotide_Metabolism">Nucleotide_Metabolism</a>	DNA replication /// deoxyribonucleotide biosynthetic process /// protein oligomerization /// oxidation reduction	nucleotide binding /// catalytic activity /// ribonucleoside-diphosphate reductase activity /// ribonucleoside-diphosphate reductase activity /// ribonucleoside-diphosphate reductase activity /// protein binding /// protein binding /// ATP binding /// oxidoreductase activity /// purine nucleotide binding	cytoplasm /// ribonucleoside-diphosphate reductase complex
1436728_s_at	-0.367037	0.514072	-0.881108	6.42434	63.2073	7.16e-05	0.000838173	1436728_s_at	Rtel1	regulator of telomere elongation helicase 1	---	telomere maintenance /// nucleobase, nucleoside, nucleotide and nucleic acid metabolic process /// DNA repair /// response to DNA damage stimulus /// regulation of double-strand break repair via homologous recombination	nucleotide binding /// nucleic acid binding /// DNA binding /// ATP-dependent DNA helicase activity /// ATP-dependent DNA helicase activity /// helicase activity /// iron ion binding /// ATP binding /// ATP binding /// ATP-dependent helicase activity /// hydrolase activity /// hydrolase activity, acting on acid anhydrides, in phosphorus-containing anhydrides /// metal ion binding /// iron-sulfur …	nucleus /// nucleus
1435284_at	0.307094	1.16727	-0.860176	7.57785	117.914	1.09e-05	0.000183098	1435284_at	Rtn4	reticulon 4	---	angiogenesis /// nervous system development /// negative regulation of anti-apoptosis /// regulation of cell migration /// negative regulation of axon extension	---	nuclear envelope /// endoplasmic reticulum /// membrane /// integral to membrane /// integral to endoplasmic reticulum membrane /// cell projection /// cell soma
1434382_at	-0.28343	1.76475	-2.04818	5.73951	93.79	2.19e-05	0.000321843	1434382_at	Serinc2	serine incorporator 2	---	phosphatidylserine metabolic process /// positive regulation of transferase activity	---	membrane /// integral to membrane
1460687_at	-0.267156	0.587898	-0.855054	9.09858	59.0564	8.77e-05	0.000985115	1460687_at	Setd8	SET domain containing (lysine methyltransferase) 8	---	transcription /// cell cycle /// mitosis /// chromatin modification /// regulation of transcription /// cell division	methyltransferase activity /// transferase activity /// histone-lysine N-methyltransferase activity	nucleus /// chromosome
1433992_at	0.136938	0.974671	-0.837733	6.40137	56.9582	9.76e-05	0.00107416	1433992_at	Shroom2	shroom family member 2	---	cell morphogenesis /// lens morphogenesis in camera-type eye /// multicellular organismal development /// brain development /// eye pigment granule organization /// cell migration /// negative regulation of actin filament depolymerization /// cortical cytoskeleton organization /// establishment of melanosome localization /// melanosome organization /// camera-type eye development /// cellular pig…	actin binding /// actin binding /// protein binding /// protein binding /// beta-catenin binding /// protein domain specific binding /// actin filament binding	cytoplasm /// cytoplasm /// cytoskeleton /// cytoskeleton /// microtubule /// plasma membrane /// plasma membrane /// cell-cell junction /// cell-cell adherens junction /// tight junction /// tight junction /// cell cortex /// postsynaptic density /// actin cytoskeleton /// membrane /// apical plasma membrane /// apical plasma membrane /// apical plasma membrane /// cell junction /// cortical act…
1437033_a_at	-0.411357	0.524612	-0.935969	9.88308	215.809	1.72e-06	3.97e-05	1437033_a_at	Skp2	S-phase kinase-associated protein 2 (p45)	<a target="external" href="http://www.wikipathways.org/index.php/Pathway:Mus_musculus:Cell_Cycle_KEGG">Cell_Cycle_KEGG</a>	G1/S transition of mitotic cell cycle /// protein polyubiquitination /// ubiquitin-dependent protein catabolic process /// negative regulation of survival gene product expression /// modification-dependent protein catabolic process /// positive regulation of estrogen receptor signaling pathway /// regulation of cell cycle	ubiquitin-protein ligase activity /// protein binding /// kinase activity	SCF ubiquitin ligase complex
1457302_at	0.403194	1.001	-0.597805	5.09983	334.49	4.45e-07	1.25e-05	1457302_at	Slc20a2	Solute carrier family 20, member 2	---	transport /// ion transport /// sodium ion transport /// phosphate transport /// interspecies interaction between organisms	receptor activity /// inorganic phosphate transmembrane transporter activity /// symporter activity /// sodium ion binding	plasma membrane /// membrane /// integral to membrane
1455898_x_at	0.0660327	1.21366	-1.14762	5.81532	85.2418	2.93e-05	0.000407163	1455898_x_at	Slc2a3	solute carrier family 2 (facilitated glucose transporter), member 3	---	transport /// carbohydrate transport /// monosaccharide transport /// glucose transport /// glucose transport /// negative regulation of apoptosis /// glucose import /// transmembrane transport /// dehydroascorbic acid transport	transporter activity /// glucose transmembrane transporter activity /// protein binding /// glucose binding /// monosaccharide transmembrane transporter activity /// galactoside binding /// kinase binding /// substrate-specific transmembrane transporter activity /// xylose binding /// dehydroascorbic acid transporter activity /// D-glucose transmembrane transporter activity /// D-glucose transmem…	cytoplasm /// cytoplasm /// plasma membrane /// plasma membrane /// caveola /// membrane /// integral to membrane /// synaptic vesicle membrane
1437052_s_at	0.0280169	1.47946	-1.45144	7.23597	70.5002	5.17e-05	0.000643165	1437052_s_at	Slc2a3	solute carrier family 2 (facilitated glucose transporter), member 3	---	transport /// carbohydrate transport /// monosaccharide transport /// glucose transport /// glucose transport /// negative regulation of apoptosis /// glucose import /// transmembrane transport /// dehydroascorbic acid transport	transporter activity /// glucose transmembrane transporter activity /// protein binding /// glucose binding /// monosaccharide transmembrane transporter activity /// galactoside binding /// kinase binding /// substrate-specific transmembrane transporter activity /// xylose binding /// dehydroascorbic acid transporter activity /// D-glucose transmembrane transporter activity /// D-glucose transmem…	cytoplasm /// cytoplasm /// plasma membrane /// plasma membrane /// caveola /// membrane /// integral to membrane /// synaptic vesicle membrane
1448889_at	0.374908	1.03372	-0.658816	10.6291	7628.84	2.62e-11	1.49e-09	1448889_at	Slc38a4	solute carrier family 38, member 4	---	transport /// ion transport /// sodium ion transport /// amino acid transport	amino acid transmembrane transporter activity /// symporter activity /// sodium ion binding	plasma membrane /// membrane /// integral to membrane
1424452_at	-0.0774043	0.561352	-0.638757	9.25076	585.412	7.84e-08	2.7e-06	1424452_at	Sltm	SAFB-like, transcription modulator	<a target="external" href="http://www.wikipathways.org/index.php/Pathway:Mus_musculus:mRNA_processing_binding_Reactome">mRNA_processing_binding_Reactome</a>	transcription /// apoptosis /// regulation of transcription	nucleotide binding /// nucleic acid binding /// RNA binding	nucleus
[truncated: 1,183 more rows]
