# Supplementary material for: Premature Senescence and Increased TGFβ Signaling in the Absence of Tgif1
Source: PLoS One. 2012 Apr 13;7(4):e35460. doi: 10.1371/journal.pone.0035460 (PMC3325954; doi:10.1371/journal.pone.0035460)
Supplement: Table S2 — Tgif1-dependent gene expression changes. All genes represented by probe-sets that showed at least a 2-fold change between wild type and Tgif1 null P3 MEFs are listed. (XLS) [file pone.0035460.s002.xls]

## Sheet: Sheet1
		Probe ID	Fold increase	Gene			Probe ID	Fold increase	Gene			Probe ID	Fold decrease	Gene
	1	1447657_s_at	11.1233	Synpo2l		41	1449082_at	2.54923	Mfap5		1	1424749_at	13.1545	Wdfy1
	2	1417464_at	8.31644	Tnnc2		42	1423854_a_at	2.54223	Rasl11b		2	1424454_at	11.0048	Tmem87a
	3	1436544_at	7.41102	Atp10d		43	1448545_at	2.53791	Sdc2		3	1439794_at	8.89446	Ntn4
	4	1450813_a_at	6.77758	Tnni1		44	1418726_a_at	2.52281	Tnnt2		4	1437422_at	7.93479	Sema5a
	5	1437614_x_at	5.30382	Zdhhc14		45	1424560_at	2.48087	Pstpip1		5	1453752_at	6.37915	Rpl17
	6	1452651_a_at	5.08855	Myl1		46	1448875_at	2.47774	Zhx1		6	1422809_at	4.8095	Rims2
	7	1427115_at	4.79716	Myh3		47	1451950_a_at	2.47409	Cd80		7	1427038_at	4.2112	Penk
	8	1427004_at	4.34062	Fbxo2		48	1423285_at	2.46642	Coch		8	1416203_at	4.04188	Aqp1
	9	1419524_at	4.30142	Tph1		49	1427445_a_at	2.44885	Ttn		9	1424351_at	3.33116	Wfdc2
	10	1415927_at	4.25673	Actc1		50	1420693_at	2.44076	Myom1		10	1420357_s_at	3.28802	Xlr3a/b/c
	11	1419391_at	4.19551	Myog		51	1449401_at	2.42243	C1qc		11	1436329_at	3.21254	Egr3
	12	1420940_x_at	4.01085	Rgs5		52	1452707_at	2.32619	Klhl30		12	1419728_at	3.1137	Cxcl5
	13	1420394_s_at	3.9206	Lilrb4		53	1426471_at	2.31356	Zfp52		13	1440278_at	3.01685	Dynll1
	14	1453571_at	3.91113	Depdc6		54	1454037_a_at	2.30457	Flt1		14	1419015_at	2.65323	Wisp2
	15	1448371_at	3.86474	Mylpf		55	1416298_at	2.29557	Mmp9		15	1426995_a_at	2.5961	Gfer
	16	1448591_at	3.8627	Ctss		56	1442051_at	2.2775	Hist2h3c1		16	1418774_a_at	2.55243	Atp7a
	17	1422580_at	3.65862	Myl4		57	1437451_at	2.24117	Ecscr		17	1419402_at	2.52511	Mns1
	18	1455438_at	3.6284	Pxmp4		58	1422947_at	2.24034	Hist1h4a/b/f/m		18	1459713_s_at	2.48506	Ano1
	19	1417626_at	3.62151	Pde4dip		59	1438169_a_at	2.20454	Frmd4b		19	1448201_at	2.41511	Sfrp2
	20	1418710_at	3.61676	Cd59a		60	1433885_at	2.18835	Iqgap2		20	1426225_at	2.3903	Rbp4
	21	1418370_at	3.56914	Tnnc1		61	1417108_at	2.18174	Klc4		21	1430150_at	2.35975	Dcp2
	22	1441693_at	3.5688	Adamts3		62	1452968_at	2.17134	Cthrc1		22	1437760_at	2.28585	Galnt12
	23	1427076_at	3.56199	Mpeg1		63	1424408_at	2.16758	Lims2		23	1440397_at	2.28232	Cacna2d1
	24	1416246_a_at	3.54156	Coro1a		64	1436867_at	2.16336	Srl		24	1428136_at	2.2645	Sfrp1
	25	1449824_at	3.26491	Prg4		65	1422862_at	2.14633	Pdlim5		25	1438404_at	2.23116	Rnf144a
	26	1436399_s_at	3.18017	Nrk		66	1436208_at	2.14339	Asb1		26	1418818_at	2.22244	Aqp5
	27	1436944_x_at	3.07934	Pisd		67	1419674_a_at	2.11597	Dpep1		27	1416103_at	2.1768	Ywhaz
	28	1420804_s_at	3.0628	Clec4d		68	1426731_at	2.10057	Des		28	1418357_at	2.13194	Foxg1
	29	1455326_at	3.00691	Clec16a		69	1422529_s_at	2.09856	Casq2		29	1428437_at	2.12584	Lsm14a
	30	1451203_at	2.98345	Mb		70	1418769_at	2.09714	Myoz2		30	1418478_at	2.10425	Lmo1
	31	1456498_at	2.88598	Itga4		71	1416383_a_at	2.09656	Pcx		31	1423756_s_at	2.10404	Igfbp4
	32	1454646_at	2.87732	Tcp11l2		72	1418105_at	2.08532	Stmn4		32	1416072_at	2.09662	Cd34
	33	1455900_x_at	2.87423	Tgm2		73	1449219_at	2.07779	Fads3		33	1449280_at	2.08495	Esm1
	34	1419534_at	2.8587	Olr1		74	1432103_a_at	2.07761	Sh3gl3		34	1456746_a_at	2.07258	Cd99l2
	35	1450391_a_at	2.82003	Mgll		75	1422567_at	2.06782	Fam129a		35	1460434_at	2.05631	Fundc2
	36	1420377_at	2.78175	St8sia2		76	1417028_a_at	2.04254	Trim2		36	1457088_at	2.01365	Pldn
	37	1419872_at	2.7615	Csf1r		77	1445723_at	2.03022	Plcl1		37	1429159_at	2.0069	Itih5
	38	1451447_at	2.75399	Cuedc1		78	1451019_at	2.01746	Ctsf
	39	1418581_a_at	2.66992	Limk2
	40	1459253_at	2.63372	Arrdc3
		Zerlanko Supplemental Table 2. Genes with increased or decreased signal of 2-fold or more between Tgif1 null and wild type P3 MEFs
